# Supplementary material for: Co-occurring clonal hematopoiesis exhibits strong selection and high leukemia risk
Source: Nat Commun. 2026 May 21;17:6682. doi: 10.1038/s41467-026-73302-x (PMC13385913; doi:10.1038/s41467-026-73302-x)
Supplement: Supplementary file 5 — Supplementary Data 1–22 [file 41467_2026_73302_MOESM5_ESM.xlsx]

## Sheet: Suppl. Data 1. 
Supplementary Data 1. Demographic summary measures of UK Biobank participants with no prior cancer diagnosis.
Participants may be accounted for multiple times within these categories if they have multiple CH
	Total population	No CH	CHIP	Autosomal mCA	mLOX	mLOY
CHARACTERISTIC	N = 453,807	N = 370,567	N = 20,354	N = 13,422	N = 14,839	N = 41,432
Age, Mean (SD)	56.7 (8.1)	55.8 (8.1)	60.7 (7.0)	59.6 (7.5)	61 (6.7)	62.1 (6.0)
Sex, N (%)
Male	209,034 (46.1)	156,140 (42.1)	9,428 (46.3)	6,656 (48.9)	0 (0.0)	41,432 (100.0)
Female	244,773 (53.9)	214,427 (57.9)	10,926 (53.7)	6,766 (51.1)	14,839 (100.0)	0 (0.0)
Genetic similarity, Mean (SD)
European	0.929 (0.15)	0.925 (0.16)	0.938 (0.13)	0.941 (0.12)	0.951 (0.09)	0.95 (0.08)
African	0.058 (0.11)	0.060 (0.12)	0.054 (0.10)	0.051 (0.08)	0.049 (0.07)	0.046 (0.07)
Asian	0.015 (0.09)	0.017 (0.10)	0.012 (0.09)	0.01 (0.07)	0.003 (0.04)	0.005 (0.05)
Smoking status, N (%)
Never	248,307 (54.7)	209,684 (56.6)	9,923 (48.8)	6,829 (50.9)	8,506 (57.3)	16,222 (39.2)
Former	154,921 (31.4)	121,874 (32.9)	7,839 (38.5)	5,005 (37.3)	5,041 (33.9)	18,063 (43.6)
Current	48,259 (10.6)	37,133 (10.0)	2,477 (12.2)	1,517 (11.3)	1,211 (8.2)	6,932 (16.7)
Missing	2,320 (0.5)	1,876 (0.5)	115 (0.6)	71 (0.52)	81 (0.6)	215 (0.5)

## Sheet: Suppl. Data 2.
Supplementary Data 2. Summary of all pairwise CHIP-CHIP enrichment analyses in UK Biobank participants with no prior cancer at baseline (N=453,807).
Associations are the result of multivariable logistic regression models adjusted for age, age2, sex, smoking status, and genetic similarity.
Analyses are constructed such that all CHIP mutations are tested as both an exposure and an outcome variable; therefore each pair is presented twice in the table below.
All bolded P-values are statistically significant after adjusting for multiple hypotheses (P≤2.7×10-5). P-values are the result of two-sided tests.
CHIP gene 1	CHIP gene 2	Nparticipants	Odds ratio	95% CI LL	95% CI UL	P-value
DNMT3A_chip	TET2_chip	336	4.15588	3.7001	4.6678	1.18e-127
TET2_chip	DNMT3A_chip	336	4.15341	3.69804	4.66485	1.25e-127
SRSF2_chip	TET2_chip	65	28.8447	21.6575	38.4169	5.39e-117
TET2_chip	SRSF2_chip	65	28.7347	21.5751	38.2701	9.67e-117
IDH2_chip	SRSF2_chip	22	783.102	425.623	1440.83	8.69e-102
SRSF2_chip	IDH2_chip	22	804.079	430.805	1500.78	5.2e-98
JAK2_chip	NFE2_chip	6	182.715	76.6091	435.782	7.63e-32
NFE2_chip	JAK2_chip	6	182.514	76.4827	435.542	8.58e-32
ASXL1_chip	TET2_chip	60	4.80594	3.68887	6.26128	2.85e-31
TET2_chip	ASXL1_chip	60	4.77089	3.66235	6.21498	5.09e-31
ASXL1_chip	SRSF2_chip	16	10.3995	6.20335	17.4341	6.48e-19
SRSF2_chip	ASXL1_chip	16	10.2718	6.12901	17.2148	9.42e-19
SF3B1_chip	TET2_chip	19	8.0711	5.00969	13.0033	9.3e-18
TET2_chip	SF3B1_chip	19	8.01946	4.97776	12.9198	1.16e-17
JAK2_chip	TET2_chip	15	8.34378	4.89997	14.208	5.63e-15
TET2_chip	JAK2_chip	15	8.30952	4.87849	14.1536	6.56e-15
DNMT3A_chip	ZBTB33_chip	24	4.02872	2.63239	6.16571	1.38e-10
ZBTB33_chip	DNMT3A_chip	24	4.01871	2.62619	6.14958	1.47e-10
ASXL1_chip	JAK2_chip	7	8.65904	4.02714	18.6184	3.27e-08
ATM_chip	DNMT3A_chip	14	4.85318	2.76345	8.52318	3.85e-08
JAK2_chip	ASXL1_chip	7	8.52202	3.96845	18.3006	3.91e-08
DNMT3A_chip	ATM_chip	14	4.82882	2.74906	8.48197	4.29e-08
SF3B1_chip	DNMT3A_chip	21	3.35317	2.13073	5.27693	1.7e-07
DNMT3A_chip	SF3B1_chip	21	3.32105	2.10957	5.22827	2.17e-07
YLPM1_chip	DNMT3A_chip	21	3.0406	1.9414	4.76214	1.18e-06
DNMT3A_chip	YLPM1_chip	21	3.0349	1.93758	4.75367	1.24e-06
ZNF318_chip	TET2_chip	11	4.47151	2.43373	8.21551	1.39e-06
TET2_chip	ZNF318_chip	11	4.44463	2.41867	8.1676	1.55e-06
DNMT3A_chip	JAK2_chip	15	2.90862	1.7131	4.93845	7.72e-05
JAK2_chip	DNMT3A_chip	15	2.89463	1.70511	4.91397	8.27e-05
KMT2D_chip	TET2_chip	5	6.18903	2.49501	15.3523	8.41e-05
TET2_chip	KMT2D_chip	5	6.15064	2.47702	15.2726	9.05e-05
SRCAP_chip	DNMT3A_chip	17	2.55686	1.55849	4.19478	0.00020183
DNMT3A_chip	SRCAP_chip	17	2.54858	1.55324	4.18175	0.00021315
SRCAP_chip	TET2_chip	8	3.80109	1.87151	7.7201	0.00022098
TET2_chip	SRCAP_chip	8	3.79906	1.87065	7.71544	0.00022194
DNMT3A_chip	PPM1D_chip	25	2.13095	1.41954	3.19889	0.00026196
PPM1D_chip	DNMT3A_chip	25	2.11534	1.4091	3.17557	0.00030091
GNB1_chip	DNMT3A_chip	13	2.80635	1.58763	4.96057	0.00038452
DNMT3A_chip	GNB1_chip	13	2.78169	1.57295	4.9193	0.00043606
CHEK2_chip	DNMT3A_chip	8	3.65198	1.75605	7.5949	0.00052584
DNMT3A_chip	CHEK2_chip	8	3.64908	1.75435	7.59015	0.0005316
TET2_chip	YLPM1_chip	8	3.34171	1.6471	6.7798	0.00083027
YLPM1_chip	TET2_chip	8	3.33243	1.6425	6.76108	0.00085385
TET2_chip	NF1_chip	5	3.70638	1.51441	9.07104	0.00411972
NF1_chip	TET2_chip	5	3.70172	1.51246	9.05989	0.00415691
TP53_chip	TET2_chip	7	2.73608	1.28656	5.81869	0.00893523
TET2_chip	TP53_chip	7	2.72458	1.28099	5.79497	0.00923731
TP53_chip	DNMT3A_chip	14	1.91044	1.11228	3.28135	0.018997
DNMT3A_chip	TP53_chip	14	1.89185	1.10098	3.25083	0.020983
DNMT3A_chip	ASXL1_chip	24	0.633069	0.422097	0.94949	0.0270621
ASXL1_chip	DNMT3A_chip	24	0.634987	0.423372	0.952377	0.0280965
DNMT3A_chip	CBL_chip	7	2.34784	1.08889	5.06235	0.0294623
CBL_chip	DNMT3A_chip	7	2.31936	1.07534	5.00254	0.031935
PPM1D_chip	TET2_chip	9	2.05678	1.0597	3.99204	0.0330586
TET2_chip	PPM1D_chip	9	2.04718	1.05464	3.97381	0.0342411
DNMT3A_chip	NF1_chip	6	1.47962	0.653112	3.35208	0.347734
NF1_chip	DNMT3A_chip	6	1.47807	0.652401	3.34872	0.349049
SRSF2_chip	DNMT3A_chip	6	0.725889	0.322794	1.63236	0.438445
DNMT3A_chip	SRSF2_chip	6	0.727362	0.323434	1.63575	0.441374
ZNF318_chip	DNMT3A_chip	7	0.91135	0.429318	1.9346	0.809003
DNMT3A_chip	ZNF318_chip	7	0.914049	0.430579	1.94038	0.814982

## Sheet: Suppl. Data 3.
Supplementary Data 3. Summary of all pairwise mCA-mCA enrichment analyses in UK Biobank participants with no prior cancer at baseline (N=453,807).
Associations are the result of multivariable logistic regression models adjusted for age, age2, sex, smoking status, and genetic similarity.
Analyses are constructed such that mCAs on each chromosome are tested as both an exposure and an outcome variable; therefore each pair is presented twice in the table below.
All bolded P-values are statistically significant after adjusting for multiple hypotheses (P≤8.7×10-5). P-values are the result of two-sided tests.
mCA chromosome 1	mCA chromosome 2	Nparticipants	Odds ratio	95% CI LL	95% CI UL	P-value
chr18_mosaic	chr12_mosaic	78	94.4457	72.9541	122.269	3.4e-261
chr12_mosaic	chr18_mosaic	78	94.455	72.9572	122.288	4.31e-261
chr12_mosaic	chr19_mosaic	74	79.2327	61.1312	102.694	2.06e-239
chr19_mosaic	chr12_mosaic	74	79.1655	61.0815	102.603	2.19e-239
chr3_mosaic	chr18_mosaic	59	119.683	89.3826	160.255	1.89e-226
chr18_mosaic	chr3_mosaic	59	119.41	89.1791	159.888	3.04e-226
chr18_mosaic	chr19_mosaic	44	102.798	74.0252	142.756	2.58e-168
chr19_mosaic	chr18_mosaic	44	102.514	73.8185	142.363	4.28e-168
chr3_mosaic	chr12_mosaic	60	48.9555	37.056	64.6764	4.17e-165
chr12_mosaic	chr3_mosaic	60	48.7753	36.9175	64.4419	9.87e-165
chr22_mosaic	chr13_mosaic	43	25.2961	18.4214	34.7363	1.08e-88
chr13_mosaic	chr22_mosaic	43	25.2761	18.4058	34.7109	1.28e-88
chr17_mosaic	chr21_mosaic	30	43.6934	29.8705	63.9129	2.14e-84
chr21_mosaic	chr17_mosaic	30	43.5003	29.7337	63.6408	3.93e-84
chr3_mosaic	chr7_mosaic	26	47.723	31.7411	71.752	4.83e-77
chr7_mosaic	chr3_mosaic	26	47.6387	31.6869	71.6209	5.37e-77
chr12_mosaic	chr13_mosaic	42	19.4714	14.1585	26.778	1.64e-74
chr13_mosaic	chr12_mosaic	42	19.4271	14.1254	26.7187	2.26e-74
chr6_mosaic	chr8_mosaic	22	48.2468	31.0847	74.8841	6.37e-67
chr8_mosaic	chr6_mosaic	22	48.232	31.0736	74.8651	6.76e-67
chr18_mosaic	chr8_mosaic	20	50.5391	31.8394	80.2213	3.55e-62
chr8_mosaic	chr18_mosaic	20	50.3081	31.6883	79.8689	5.46e-62
chr6_mosaic	chr3_mosaic	23	35.6398	23.2177	54.7081	4.84e-60
chr3_mosaic	chr6_mosaic	23	35.6159	23.1992	54.6783	5.51e-60
chr14_mosaic	chr13_mosaic	38	15.6865	11.2465	21.8791	3.92e-59
chr13_mosaic	chr14_mosaic	38	15.5942	11.1793	21.7527	7.45e-59
chr3_mosaic	chr8_mosaic	19	35.5699	22.2343	56.9042	3.39e-50
chr8_mosaic	chr3_mosaic	19	35.4508	22.1574	56.7197	4.4e-50
chr12_mosaic	chr8_mosaic	23	24.8383	16.1907	38.1047	5.35e-49
chr8_mosaic	chr12_mosaic	23	24.8292	16.184	38.0925	5.61e-49
chr17_mosaic	chr8_mosaic	19	28.6933	17.9811	45.7872	5.22e-45
chr8_mosaic	chr17_mosaic	19	28.6615	17.9601	45.7393	5.71e-45
chr12_mosaic	chr7_mosaic	22	22.6934	14.6714	35.1015	1.03e-44
chr7_mosaic	chr12_mosaic	22	22.5138	14.5537	34.8277	1.79e-44
chr4_mosaic	chr18_mosaic	16	28.9432	17.3705	48.226	3.51e-38
chr18_mosaic	chr4_mosaic	16	28.7935	17.2779	47.9843	4.79e-38
chr1_mosaic	chr6_mosaic	23	15.0378	9.85453	22.9474	3.07e-36
chr6_mosaic	chr1_mosaic	23	15.0028	9.83137	22.8945	3.55e-36
chr18_mosaic	chr22_mosaic	18	21.1395	13.0837	34.1552	1.16e-35
chr22_mosaic	chr18_mosaic	18	21.1292	13.077	34.1394	1.2e-35
chr18_mosaic	chr13_mosaic	19	19.5002	12.2205	31.1164	1.26e-35
chr13_mosaic	chr18_mosaic	19	19.4987	12.2192	31.1147	1.27e-35
chr4_mosaic	chr12_mosaic	21	16.5313	10.6033	25.7736	3.31e-35
chr12_mosaic	chr4_mosaic	21	16.4586	10.5563	25.661	4.27e-35
chr6_mosaic	chr17_mosaic	17	20.8904	12.7953	34.1069	5.6e-34
chr17_mosaic	chr6_mosaic	17	20.8857	12.7925	34.0991	5.66e-34
chr7_mosaic	chr6_mosaic	14	28.5439	16.6181	49.028	6.24e-34
chr6_mosaic	chr7_mosaic	14	28.5043	16.5952	48.9597	6.62e-34
chr7_mosaic	chr8_mosaic	13	32.3596	18.4522	56.7488	7.16e-34
chr8_mosaic	chr7_mosaic	13	32.2462	18.3853	56.5568	8.59e-34
chr18_mosaic	chr6_mosaic	14	27.7974	16.1693	47.7877	2.54e-33
chr6_mosaic	chr18_mosaic	14	27.7882	16.1648	47.7696	2.55e-33
chr10_mosaic	chr8_mosaic	13	30.165	17.2133	52.8618	1.15e-32
chr8_mosaic	chr10_mosaic	13	30.1641	17.2133	52.8587	1.15e-32
chr1_mosaic	chr3_mosaic	22	12.3091	8.00092	18.9371	3.26e-30
chr3_mosaic	chr1_mosaic	22	12.2977	7.99378	18.919	3.39e-30
chr12_mosaic	chr22_mosaic	23	11.4439	7.50868	17.4415	8.59e-30
chr22_mosaic	chr12_mosaic	23	11.4118	7.48739	17.3931	1.01e-29
chr3_mosaic	chr13_mosaic	18	13.8773	8.6196	22.3419	2.6e-27
chr13_mosaic	chr3_mosaic	18	13.8482	8.6015	22.2951	2.86e-27
chr10_mosaic	chr6_mosaic	12	23.0724	12.9068	41.2447	3.31e-26
chr6_mosaic	chr10_mosaic	12	23.0245	12.8802	41.1584	3.55e-26
chr13_mosaic	chr7_mosaic	15	16.4978	9.7934	27.7918	5.94e-26
chr7_mosaic	chr13_mosaic	15	16.4194	9.74677	27.66	7.2e-26
chr4_mosaic	chr2_mosaic	13	19.4579	11.1245	34.034	2.34e-25
chr2_mosaic	chr4_mosaic	13	19.3921	11.0871	33.9182	2.64e-25
chr17_mosaic	chr3_mosaic	15	15.6071	9.2823	26.2414	3.6e-25
chr8_mosaic	chr1_mosaic	17	13.2858	8.14492	21.6714	3.71e-25
chr1_mosaic	chr8_mosaic	17	13.2863	8.14489	21.6733	3.74e-25
chr3_mosaic	chr17_mosaic	15	15.5945	9.27401	26.2225	3.78e-25
chr17_mosaic	chr13_mosaic	18	11.8702	7.38771	19.0725	1.52e-24
chr13_mosaic	chr17_mosaic	18	11.8645	7.38386	19.064	1.57e-24
chr1_mosaic	chr13_mosaic	24	8.36508	5.54981	12.6085	3.43e-24
chr13_mosaic	chr1_mosaic	24	8.35583	5.54363	12.5946	3.63e-24
chr18_mosaic	chr1_mosaic	17	12.45	7.63229	20.3088	5.49e-24
chr1_mosaic	chr18_mosaic	17	12.4381	7.62441	20.2908	5.8e-24
chr9_mosaic	chr3_mosaic	16	13.3197	8.05077	22.037	6.79e-24
chr3_mosaic	chr9_mosaic	16	13.2673	8.01793	21.9536	8.18e-24
chr5_mosaic	chr6_mosaic	11	22.0863	12.0522	40.4745	1.31e-23
chr6_mosaic	chr5_mosaic	11	22.0696	12.0428	40.4447	1.35e-23
chr13_mosaic	chr6_mosaic	15	14.1478	8.41211	23.7944	1.7e-23
chr6_mosaic	chr13_mosaic	15	14.1443	8.41032	23.7874	1.71e-23
chr4_mosaic	chr8_mosaic	11	21.871	11.9118	40.1569	2.48e-23
chr8_mosaic	chr4_mosaic	11	21.6674	11.7987	39.7904	3.46e-23
chr9_mosaic	chr20_mosaic	16	12.7615	7.7147	21.1099	3.53e-23
chr20_mosaic	chr9_mosaic	16	12.7279	7.69407	21.0552	3.95e-23
chr2_mosaic	chr6_mosaic	12	18.6397	10.4412	33.2759	4.45e-23
chr6_mosaic	chr2_mosaic	12	18.6155	10.4275	33.2331	4.66e-23
chr9_mosaic	chr14_mosaic	21	9.04336	5.82957	14.0289	8.41e-23
chr14_mosaic	chr9_mosaic	21	9.04283	5.8292	14.0281	8.44e-23
chr14_mosaic	chr7_mosaic	15	13.478	8.00706	22.6872	1.24e-22
chr7_mosaic	chr14_mosaic	15	13.3947	7.95679	22.5492	1.59e-22
chr9_mosaic	chr8_mosaic	13	16.0073	9.16088	27.9703	2.06e-22
chr8_mosaic	chr9_mosaic	13	15.9579	9.13168	27.8869	2.34e-22
chr1_mosaic	chr7_mosaic	16	12.0744	7.29987	19.9718	2.95e-22
chr7_mosaic	chr1_mosaic	16	12.0578	7.28984	19.9444	3.11e-22
chr12_mosaic	chr1_mosaic	24	7.50732	4.9832	11.31	5.34e-22
chr1_mosaic	chr12_mosaic	24	7.50627	4.98228	11.3089	5.43e-22
chr10_mosaic	chr3_mosaic	11	19.4264	10.6025	35.594	7.82e-22
chr5_mosaic	chr12_mosaic	14	13.9651	8.15282	23.9212	7.86e-22
chr12_mosaic	chr5_mosaic	14	13.9577	8.1477	23.9106	8.14e-22
chr3_mosaic	chr10_mosaic	11	19.3436	10.5562	35.4461	9.09e-22
chr4_mosaic	chr13_mosaic	15	12.663	7.52518	21.3086	1.17e-21
chr13_mosaic	chr4_mosaic	15	12.6426	7.51265	21.2755	1.25e-21
chr14_mosaic	chr8_mosaic	14	13.1082	7.6514	22.4567	7.36e-21
chr8_mosaic	chr14_mosaic	14	13.0878	7.63958	22.4215	7.75e-21
chr12_mosaic	chr2_mosaic	15	11.6407	6.93047	19.5524	1.75e-20
chr2_mosaic	chr12_mosaic	15	11.6346	6.9272	19.541	1.76e-20
chr5_mosaic	chr7_mosaic	9	21.1163	10.8278	41.1809	3.55e-19
chr7_mosaic	chr5_mosaic	9	21.1001	10.8189	41.1515	3.65e-19
chr18_mosaic	chr7_mosaic	9	20.2704	10.3827	39.5744	1.19e-18
chr7_mosaic	chr18_mosaic	9	20.2465	10.3705	39.5274	1.22e-18
chr2_mosaic	chr1_mosaic	16	9.26178	5.61302	15.2824	3e-18
chr1_mosaic	chr2_mosaic	16	9.24194	5.60068	15.2506	3.26e-18
chr4_mosaic	chr3_mosaic	11	14.6825	8.01401	26.8998	3.4e-18
chr9_mosaic	chr18_mosaic	12	13.0529	7.30929	23.3099	3.84e-18
chrX_mosaic	chr22_mosaic	82	2.98403	2.3313	3.81951	3.93e-18
chr18_mosaic	chr9_mosaic	12	12.9905	7.27346	23.2014	4.5e-18
chr3_mosaic	chr4_mosaic	11	14.5291	7.92811	26.626	4.75e-18
chr22_mosaic	chrX_mosaic	82	2.94027	2.30195	3.75558	5.77e-18
chr14_mosaic	chr12_mosaic	20	7.1096	4.54033	11.1328	1.01e-17
chr12_mosaic	chr14_mosaic	20	7.10639	4.53833	11.1276	1.03e-17
chr19_mosaic	chr7_mosaic	9	18.4254	9.45428	35.909	1.14e-17
chr7_mosaic	chr19_mosaic	9	18.4249	9.45369	35.9094	1.15e-17
chr5_mosaic	chr1_mosaic	14	10.3176	6.03695	17.6334	1.4e-17
chr1_mosaic	chr5_mosaic	14	10.3137	6.03442	17.6277	1.43e-17
chr12_mosaic	chr6_mosaic	13	11.0994	6.36483	19.3559	2.19e-17
chr6_mosaic	chr12_mosaic	13	11.0741	6.35049	19.3114	2.34e-17
chr2_mosaic	chr8_mosaic	9	16.7848	8.61825	32.6899	1.1e-16
chr8_mosaic	chr2_mosaic	9	16.7734	8.61246	32.6676	1.12e-16
chr8_mosaic	chr5_mosaic	8	19.277	9.50739	39.0856	2.31e-16
chr13_mosaic	chr8_mosaic	11	12.5516	6.85801	22.972	2.33e-16
chr5_mosaic	chr8_mosaic	8	19.2398	9.4888	39.0112	2.42e-16
chr7_mosaic	chr17_mosaic	10	14.08	7.48044	26.502	2.48e-16
chr17_mosaic	chr7_mosaic	10	14.0731	7.47696	26.4884	2.51e-16
chr8_mosaic	chr13_mosaic	11	12.4995	6.82878	22.8793	2.64e-16
chr5_mosaic	chr2_mosaic	9	16.1361	8.28853	31.4137	2.79e-16
chr2_mosaic	chr5_mosaic	9	16.1183	8.27922	31.3798	2.87e-16
chr2_mosaic	chr17_mosaic	11	12.0109	6.57726	21.9336	5.93e-16
chr17_mosaic	chr2_mosaic	11	12.0067	6.57485	21.9262	6e-16
chr2_mosaic	chr10_mosaic	9	15.5455	7.9878	30.2539	6.66e-16
chr10_mosaic	chr2_mosaic	9	15.5129	7.97081	30.1914	7.03e-16
chr18_mosaic	chr5_mosaic	8	18.1437	8.94221	36.8135	9.84e-16
chr5_mosaic	chr18_mosaic	8	18.1349	8.93832	36.7936	9.9e-16
chr14_mosaic	chr1_mosaic	21	5.89012	3.80752	9.11185	1.64e-15
chr1_mosaic	chr14_mosaic	21	5.88499	3.80416	9.104	1.69e-15
chr10_mosaic	chr1_mosaic	13	9.18971	5.27693	16.0038	4.62e-15
chr1_mosaic	chr10_mosaic	13	9.17525	5.2684	15.9793	4.85e-15
chr15_mosaic	chrY_mosaic	205	2.14092	1.76819	2.59222	6.18e-15
chr9_mosaic	chr13_mosaic	15	7.7651	4.63278	13.0152	7.36e-15
chr13_mosaic	chr9_mosaic	15	7.71629	4.60325	12.9346	8.98e-15
chr21_mosaic	chr18_mosaic	8	16.4014	8.07911	33.2964	9.69e-15
chr21_mosaic	chr3_mosaic	9	13.8989	7.13265	27.0838	1.06e-14
chr18_mosaic	chr21_mosaic	8	16.3365	8.04688	33.1658	1.06e-14
chr3_mosaic	chr21_mosaic	9	13.8623	7.11312	27.0155	1.13e-14
chr4_mosaic	chr14_mosaic	13	8.85244	5.07628	15.4376	1.52e-14
chr14_mosaic	chr4_mosaic	13	8.82544	5.0607	15.3908	1.66e-14
chr4_mosaic	chr5_mosaic	8	15.2504	7.52142	30.9217	4.19e-14
chr5_mosaic	chr4_mosaic	8	15.2134	7.50337	30.8458	4.4e-14
chr11_mosaic	chr6_mosaic	12	9.15001	5.14057	16.2866	5.26e-14
chr6_mosaic	chr11_mosaic	12	9.13165	5.13028	16.2539	5.54e-14
chr17_mosaic	chr5_mosaic	9	12.6351	6.49762	24.5699	7.69e-14
chr5_mosaic	chr17_mosaic	9	12.6182	6.48876	24.5378	7.95e-14
chr16_mosaic	chr13_mosaic	12	8.91928	5.01165	15.8737	1.01e-13
chr13_mosaic	chr16_mosaic	12	8.88189	4.9901	15.8089	1.13e-13
chr10_mosaic	chr17_mosaic	9	12.1095	6.22953	23.5395	1.92e-13
chr17_mosaic	chr10_mosaic	9	12.0812	6.21512	23.4841	2.02e-13
chr3_mosaic	chr2_mosaic	9	11.9882	6.16468	23.3128	2.48e-13
chr2_mosaic	chr3_mosaic	9	11.9413	6.14047	23.2223	2.7e-13
chr13_mosaic	chrX_mosaic	70	2.63893	2.03227	3.42669	3.31e-13
chr11_mosaic	chr13_mosaic	16	6.38005	3.87325	10.5093	3.39e-13
chr3_mosaic	chr5_mosaic	8	13.7238	6.77633	27.7942	3.48e-13
chr5_mosaic	chr3_mosaic	8	13.7174	6.77329	27.7806	3.51e-13
chr13_mosaic	chr11_mosaic	16	6.3698	3.86673	10.4932	3.58e-13
chr10_mosaic	chr18_mosaic	7	16.346	7.68777	34.7555	3.89e-13
chr17_mosaic	chr1_mosaic	15	6.70772	4.00795	11.226	4.36e-13
chr1_mosaic	chr17_mosaic	15	6.70785	4.00789	11.2267	4.38e-13
chr18_mosaic	chr10_mosaic	7	16.235	7.63547	34.5197	4.43e-13
chr14_mosaic	chrY_mosaic	220	1.91653	1.60579	2.28741	5.7e-13
chr17_mosaic	chr12_mosaic	13	7.65782	4.40215	13.3213	5.72e-13
chr12_mosaic	chr17_mosaic	13	7.65615	4.40115	13.3185	5.76e-13
chr16_mosaic	chr1_mosaic	14	7.02967	4.12511	11.9794	7.47e-13
chr11_mosaic	chr2_mosaic	12	8.21749	4.62	14.6163	7.57e-13
chr2_mosaic	chr11_mosaic	12	8.20093	4.61061	14.587	7.97e-13
chr1_mosaic	chr16_mosaic	14	7.01182	4.1143	11.9499	8.06e-13
chr10_mosaic	chr5_mosaic	7	15.3758	7.2402	32.653	1.14e-12
chr5_mosaic	chr10_mosaic	7	15.3647	7.23485	32.6299	1.16e-12
chrX_mosaic	chr13_mosaic	70	2.59508	1.99336	3.37844	1.39e-12
chr4_mosaic	chr6_mosaic	8	12.7939	6.31656	25.9133	1.46e-12
chr6_mosaic	chr4_mosaic	8	12.7838	6.31187	25.892	1.48e-12
chrY_mosaic	chr15_mosaic	205	2.00561	1.65115	2.43616	2.32e-12
chr9_mosaic	chr12_mosaic	14	6.60271	3.87297	11.2564	4.07e-12
chr12_mosaic	chr9_mosaic	14	6.56014	3.8477	11.1847	4.84e-12
chr3_mosaic	chr11_mosaic	12	7.57477	4.25808	13.4749	5.58e-12
chr11_mosaic	chr3_mosaic	12	7.53685	4.23668	13.4077	6.3e-12
chr21_mosaic	chr12_mosaic	10	9.03449	4.80205	16.9973	8.73e-12
chrY_mosaic	chr14_mosaic	220	1.88198	1.56944	2.25676	8.82e-12
chr12_mosaic	chr21_mosaic	10	9.01402	4.79122	16.9587	9.17e-12
chr10_mosaic	chr4_mosaic	7	13.3164	6.26796	28.2908	1.65e-11
chr4_mosaic	chr10_mosaic	7	13.2089	6.21677	28.0652	1.92e-11
chr4_mosaic	chr1_mosaic	12	7.19478	4.04334	12.8025	1.93e-11
chr5_mosaic	chr13_mosaic	9	9.73953	5.00851	18.9395	1.97e-11
chr13_mosaic	chr5_mosaic	9	9.73344	5.00494	18.9293	2.01e-11
chr1_mosaic	chr4_mosaic	12	7.16339	4.02535	12.7477	2.15e-11
chr22_mosaic	chr14_mosaic	14	6.13011	3.59628	10.4492	2.67e-11
chr14_mosaic	chr22_mosaic	14	6.11733	3.58864	10.4279	2.82e-11
chr13_mosaic	chr2_mosaic	10	8.44616	4.49694	15.8636	3.25e-11
chr2_mosaic	chr13_mosaic	10	8.42454	4.48545	15.8229	3.43e-11
chr16_mosaic	chr6_mosaic	8	10.7531	5.32134	21.7293	3.65e-11
chr6_mosaic	chr16_mosaic	8	10.7375	5.31342	21.6988	3.76e-11
chr12_mosaic	chrX_mosaic	74	2.30509	1.79261	2.96409	7.53e-11
chr10_mosaic	chr12_mosaic	9	9.00934	4.63493	17.5123	9.02e-11
chr12_mosaic	chr10_mosaic	9	8.95379	4.60633	17.4044	1.02e-10
chr6_mosaic	chr9_mosaic	9	8.91873	4.59163	17.3237	1.05e-10
chr9_mosaic	chr6_mosaic	9	8.90669	4.58529	17.3008	1.08e-10
chrX_mosaic	chr12_mosaic	74	2.2982	1.78337	2.96166	1.27e-10
chr22_mosaic	chr8_mosaic	8	9.95488	4.9196	20.1438	1.65e-10
chr8_mosaic	chr22_mosaic	8	9.95	4.91723	20.1338	1.67e-10
chr16_mosaic	chr2_mosaic	8	9.7479	4.82635	19.6881	2.17e-10
chr2_mosaic	chr16_mosaic	8	9.74314	4.82388	19.6789	2.19e-10
chr16_mosaic	chr17_mosaic	9	8.5385	4.4008	16.5665	2.27e-10
chr17_mosaic	chr16_mosaic	9	8.53268	4.39772	16.5556	2.3e-10
chr7_mosaic	chr10_mosaic	6	13.3111	5.91056	29.9777	4.12e-10
chr13_mosaic	chr19_mosaic	9	8.29305	4.2684	16.1125	4.3e-10
chr10_mosaic	chr7_mosaic	6	13.2723	5.89308	29.8916	4.32e-10
chr19_mosaic	chr13_mosaic	9	8.28577	4.26483	16.0977	4.36e-10
chr4_mosaic	chr17_mosaic	8	8.94065	4.42254	18.0745	1.06e-09
chr17_mosaic	chr4_mosaic	8	8.9232	4.41401	18.0388	1.1e-09
chr10_mosaic	chr16_mosaic	7	10.3227	4.87086	21.8767	1.12e-09
chr16_mosaic	chr10_mosaic	7	10.2906	4.85559	21.8091	1.18e-09
chr4_mosaic	chr11_mosaic	10	7.04868	3.7536	13.2363	1.25e-09
chr3_mosaic	chr19_mosaic	7	10.2085	4.81269	21.6537	1.4e-09
chr11_mosaic	chr4_mosaic	10	6.99812	3.72646	13.1422	1.44e-09
chr19_mosaic	chr3_mosaic	7	10.1644	4.79179	21.5607	1.5e-09
chr4_mosaic	chr7_mosaic	6	11.0346	4.89712	24.864	6.92e-09
chr7_mosaic	chr4_mosaic	6	10.9968	4.87996	24.7811	7.3e-09
chr14_mosaic	chr3_mosaic	10	6.19445	3.30003	11.6275	1.38e-08
chr3_mosaic	chr14_mosaic	10	6.15757	3.28006	11.5594	1.54e-08
chr14_mosaic	chr11_mosaic	14	4.57007	2.68565	7.77672	2.11e-08
chr16_mosaic	chr11_mosaic	10	6.01056	3.20684	11.2655	2.2e-08
chr17_mosaic	chr19_mosaic	7	8.51106	4.01834	18.0269	2.24e-08
chr19_mosaic	chr17_mosaic	7	8.49894	4.01245	18.002	2.29e-08
chr11_mosaic	chr16_mosaic	10	5.9961	3.19898	11.239	2.3e-08
chr11_mosaic	chr14_mosaic	14	4.54763	2.67241	7.73867	2.35e-08
chr4_mosaic	chr22_mosaic	8	7.42092	3.67125	15.0003	2.38e-08
chr22_mosaic	chr4_mosaic	8	7.38583	3.65369	14.9303	2.57e-08
chr9_mosaic	chr2_mosaic	8	7.20504	3.56955	14.5432	3.57e-08
chr2_mosaic	chr9_mosaic	8	7.19238	3.56324	14.5178	3.67e-08
chr9_mosaic	chr22_mosaic	10	5.82539	3.1064	10.9243	3.95e-08
chr16_mosaic	chr8_mosaic	6	9.6759	4.30292	21.758	4.03e-08
chr8_mosaic	chr16_mosaic	6	9.66342	4.29718	21.7309	4.11e-08
chr22_mosaic	chr9_mosaic	10	5.80967	3.09788	10.8953	4.15e-08
chr19_mosaic	chr2_mosaic	6	9.4025	4.18243	21.1377	5.89e-08
chr2_mosaic	chr19_mosaic	6	9.3939	4.1786	21.1184	5.97e-08
chr17_mosaic	chr9_mosaic	9	6.22451	3.21061	12.0676	6.18e-08
chr16_mosaic	chr5_mosaic	6	9.36011	4.1638	21.0412	6.25e-08
chr9_mosaic	chr17_mosaic	9	6.21999	3.20822	12.0591	6.26e-08
chr5_mosaic	chr16_mosaic	6	9.33977	4.15453	20.9967	6.45e-08
chr14_mosaic	chr2_mosaic	9	6.15495	3.17263	11.9407	7.67e-08
chr2_mosaic	chr14_mosaic	9	6.1522	3.17128	11.9351	7.72e-08
chr8_mosaic	chr21_mosaic	5	11.4132	4.69566	27.7407	7.73e-08
chr21_mosaic	chr8_mosaic	5	11.4081	4.69369	27.7276	7.77e-08
chr16_mosaic	chr20_mosaic	7	7.78794	3.67743	16.493	8.25e-08
chr10_mosaic	chr13_mosaic	7	7.7935	3.67794	16.5143	8.36e-08
chr16_mosaic	chr18_mosaic	6	9.17364	4.07799	20.6366	8.41e-08
chr20_mosaic	chr16_mosaic	7	7.75278	3.66048	16.4202	8.85e-08
chr18_mosaic	chr16_mosaic	6	9.13686	4.06121	20.556	8.91e-08
chr13_mosaic	chr10_mosaic	7	7.75948	3.66172	16.4429	8.92e-08
chr21_mosaic	chr16_mosaic	6	9.10042	4.0461	20.4685	9.3e-08
chr16_mosaic	chr21_mosaic	6	9.07747	4.03617	20.4155	9.6e-08
chr20_mosaic	chr18_mosaic	6	8.95218	3.97625	20.1551	1.2e-07
chr18_mosaic	chr20_mosaic	6	8.89878	3.9521	20.037	1.3e-07
chr22_mosaic	chr19_mosaic	7	7.27918	3.4359	15.4214	2.19e-07
chr19_mosaic	chr22_mosaic	7	7.26859	3.43092	15.3989	2.24e-07
chr10_mosaic	chr19_mosaic	5	9.91359	4.08528	24.0569	3.94e-07
chr9_mosaic	chr1_mosaic	12	4.39607	2.47822	7.79809	4.12e-07
chr1_mosaic	chr9_mosaic	12	4.39292	2.47633	7.79288	4.18e-07
chr19_mosaic	chr10_mosaic	5	9.84376	4.05638	23.8882	4.29e-07
chr14_mosaic	chr6_mosaic	8	6.02405	2.98416	12.1606	5.42e-07
chr6_mosaic	chr14_mosaic	8	6.00991	2.97718	12.1319	5.61e-07
chr21_mosaic	chr13_mosaic	7	6.77996	3.19836	14.3723	5.95e-07
chr11_mosaic	chr1_mosaic	14	3.85754	2.26965	6.55633	6.08e-07
chr13_mosaic	chr21_mosaic	7	6.76104	3.18943	14.3323	6.17e-07
chr1_mosaic	chr11_mosaic	14	3.84809	2.26395	6.5407	6.39e-07
chr14_mosaic	chr20_mosaic	9	5.28337	2.7238	10.2482	8.46e-07
chr20_mosaic	chr14_mosaic	9	5.2788	2.72151	10.2391	8.57e-07
chr7_mosaic	chr2_mosaic	5	8.92572	3.67905	21.6547	1.29e-06
chr2_mosaic	chr7_mosaic	5	8.90875	3.67192	21.6143	1.32e-06
chr4_mosaic	chr9_mosaic	7	6.22592	2.93886	13.1895	1.8e-06
chr9_mosaic	chr4_mosaic	7	6.19807	2.92561	13.1309	1.91e-06
chr5_mosaic	chr14_mosaic	7	6.13045	2.894	12.9863	2.19e-06
chr14_mosaic	chr5_mosaic	7	6.12196	2.88976	12.9694	2.24e-06
chr11_mosaic	chr7_mosaic	7	6.10733	2.8847	12.9301	2.26e-06
chr7_mosaic	chr11_mosaic	7	6.09435	2.8785	12.903	2.33e-06
chrX_mosaic	chr4_mosaic	41	2.26554	1.61195	3.18414	2.48e-06
chr16_mosaic	chr3_mosaic	6	6.91562	3.07918	15.532	2.81e-06
chr3_mosaic	chr16_mosaic	6	6.90962	3.07624	15.5199	2.84e-06
chr9_mosaic	chr5_mosaic	6	6.91473	3.07702	15.5389	2.86e-06
chr5_mosaic	chr9_mosaic	6	6.90751	3.07377	15.5229	2.89e-06
chr16_mosaic	chr12_mosaic	8	5.30033	2.62841	10.6884	3.15e-06
chr9_mosaic	chr7_mosaic	6	6.83725	3.04208	15.3671	3.28e-06
chr12_mosaic	chr16_mosaic	8	5.28491	2.62063	10.6578	3.29e-06
chr7_mosaic	chr9_mosaic	6	6.81761	3.03321	15.3236	3.39e-06
chr4_mosaic	chr19_mosaic	5	8.12204	3.34587	19.7161	3.67e-06
chrX_mosaic	chr21_mosaic	31	2.52797	1.70616	3.74563	3.78e-06
chr19_mosaic	chr4_mosaic	5	8.07401	3.32588	19.6008	3.92e-06
chr21_mosaic	chr22_mosaic	6	6.71599	2.98707	15.0999	4.08e-06
chr22_mosaic	chr21_mosaic	6	6.70171	2.98067	15.0681	4.18e-06
chr4_mosaic	chrX_mosaic	41	2.20106	1.57129	3.08325	4.48e-06
chrX_mosaic	chr18_mosaic	32	2.45649	1.6683	3.61706	5.3e-06
chr18_mosaic	chrX_mosaic	32	2.41935	1.64984	3.54777	6.09e-06
chr14_mosaic	chr18_mosaic	7	5.64787	2.66538	11.9677	6.22e-06
chr18_mosaic	chr14_mosaic	7	5.6121	2.64833	11.8927	6.74e-06
chr21_mosaic	chrX_mosaic	31	2.41169	1.63646	3.55417	8.61e-06
chrX_mosaic	chr14_mosaic	66	1.78586	1.37378	2.32154	1.47e-05
chr20_mosaic	chr6_mosaic	5	6.95343	2.86785	16.8594	1.77e-05
chr6_mosaic	chr20_mosaic	5	6.93612	2.86072	16.8174	1.82e-05
chr20_mosaic	chr13_mosaic	7	4.97525	2.35156	10.5263	2.71e-05
chr18_mosaic	chr17_mosaic	5	6.64046	2.73831	16.1032	2.8e-05
chr17_mosaic	chr18_mosaic	5	6.63975	2.73813	16.1009	2.8e-05
chr13_mosaic	chr20_mosaic	7	4.93684	2.33313	10.4462	2.97e-05
chr2_mosaic	chr22_mosaic	6	5.56402	2.47868	12.4898	3.18e-05
chr22_mosaic	chr2_mosaic	6	5.55864	2.47621	12.4781	3.21e-05
chr8_mosaic	chr11_mosaic	6	5.45144	2.42771	12.2412	3.97e-05
chr11_mosaic	chr8_mosaic	6	5.44563	2.42514	12.2281	4.02e-05
chr10_mosaic	chr14_mosaic	6	5.29781	2.35941	11.8957	5.34e-05
chr11_mosaic	chr17_mosaic	8	4.21873	2.09492	8.49564	5.56e-05
chr14_mosaic	chr10_mosaic	6	5.27981	2.35099	11.8573	5.56e-05
chr17_mosaic	chr11_mosaic	8	4.21693	2.09403	8.49196	5.59e-05
chr5_mosaic	chr11_mosaic	6	5.17801	2.30666	11.6237	6.72e-05
chr11_mosaic	chr5_mosaic	6	5.17584	2.30566	11.619	6.75e-05
chr11_mosaic	chr12_mosaic	10	3.57312	1.90941	6.68646	6.8e-05
chr12_mosaic	chr11_mosaic	10	3.56298	1.90386	6.66791	7.08e-05
chr14_mosaic	chrX_mosaic	66	1.69194	1.30423	2.19491	7.48e-05
chr22_mosaic	chr7_mosaic	5	5.91597	2.43988	14.3444	8.36e-05
chr7_mosaic	chr22_mosaic	5	5.89836	2.43263	14.3017	8.59e-05
chr1_mosaic	chr19_mosaic	7	4.42919	2.09496	9.36424	9.78e-05
chr19_mosaic	chr1_mosaic	7	4.4262	2.0936	9.35768	9.84e-05
chrX_mosaic	chr5_mosaic	31	2.13517	1.453	3.13761	0.00011221
chr11_mosaic	chr18_mosaic	6	4.91414	2.18836	11.0351	0.00011458
chr18_mosaic	chr11_mosaic	6	4.91059	2.18673	11.0274	0.00011545
chr14_mosaic	chr21_mosaic	6	4.84115	2.15499	10.8756	0.00013383
chr5_mosaic	chrX_mosaic	31	2.0988	1.43242	3.07518	0.00014246
chr21_mosaic	chr14_mosaic	6	4.80405	2.13821	10.7935	0.00014464
chr15_mosaic	chr18_mosaic	5	5.23412	2.15558	12.7093	0.00025527
chr18_mosaic	chr15_mosaic	5	5.16466	2.12678	12.5418	0.00028671
chrX_mosaic	chr3_mosaic	35	1.95288	1.35942	2.80542	0.00029302
chr9_mosaic	chr19_mosaic	5	4.92612	2.03392	11.931	0.00041073
chr19_mosaic	chr9_mosaic	5	4.9025	2.02401	11.8747	0.0004281
chr3_mosaic	chrX_mosaic	35	1.90529	1.33067	2.72802	0.0004316
chr15_mosaic	chr17_mosaic	6	4.27185	1.90313	9.58875	0.00043168
chr17_mosaic	chr15_mosaic	6	4.26088	1.89842	9.5633	0.0004413
chrX_mosaic	chr19_mosaic	30	1.9906	1.34715	2.94139	0.00054852
chr19_mosaic	chrX_mosaic	30	1.97365	1.34054	2.90575	0.00057098
chr15_mosaic	chr2_mosaic	5	4.69958	1.93893	11.3908	0.00061284
chr2_mosaic	chr15_mosaic	5	4.68962	1.93509	11.3652	0.0006223
chr10_mosaic	chr11_mosaic	5	4.36948	1.80534	10.5755	0.00107562
chr11_mosaic	chr10_mosaic	5	4.34828	1.79652	10.5246	0.00111788
chrX_mosaic	chr11_mosaic	55	1.59261	1.19882	2.11575	0.00132115
chr3_mosaic	chr22_mosaic	5	4.22946	1.74672	10.2411	0.00139274
chr22_mosaic	chr3_mosaic	5	4.22164	1.74349	10.2222	0.00141273
chr11_mosaic	chrX_mosaic	55	1.56951	1.18387	2.08078	0.0017291
chr16_mosaic	chr22_mosaic	5	4.02707	1.66423	9.74461	0.00200314
chr22_mosaic	chr16_mosaic	5	4.01441	1.65891	9.71451	0.00205204
chr16_mosaic	chr14_mosaic	6	3.55672	1.58674	7.97252	0.00206252
chr14_mosaic	chr16_mosaic	6	3.53545	1.57712	7.92546	0.00216795
chr15_mosaic	chr3_mosaic	5	3.98834	1.64551	9.66681	0.00219402
chr3_mosaic	chr15_mosaic	5	3.94326	1.62674	9.55857	0.00238866
chr22_mosaic	chr11_mosaic	7	3.13127	1.48318	6.61068	0.00275392
chr11_mosaic	chr22_mosaic	7	3.12469	1.48008	6.59673	0.00280381
chr14_mosaic	chr19_mosaic	5	3.7497	1.54884	9.07793	0.0033912
chr19_mosaic	chr14_mosaic	5	3.73581	1.54306	9.04454	0.00348306
chr9_mosaic	chr11_mosaic	7	2.96812	1.4063	6.26451	0.00430838
chr9_mosaic	chrY_mosaic	137	1.35297	1.09852	1.66636	0.0044557
chr11_mosaic	chr9_mosaic	7	2.95517	1.4001	6.23744	0.00446894
chrX_mosaic	chr1_mosaic	70	1.43523	1.1171	1.84396	0.00471104
chr17_mosaic	chr22_mosaic	5	3.54275	1.4647	8.56902	0.00500187
chr22_mosaic	chr17_mosaic	5	3.53547	1.46164	8.55174	0.00507498
chr1_mosaic	chrX_mosaic	70	1.42721	1.11278	1.83048	0.00508432
chr17_mosaic	chr14_mosaic	6	3.12047	1.39275	6.99142	0.005694
chr14_mosaic	chr17_mosaic	6	3.11807	1.39166	6.98613	0.00572763
chr14_mosaic	chr15_mosaic	7	2.8629	1.35479	6.0498	0.00586109
chr15_mosaic	chr14_mosaic	7	2.83984	1.34375	6.00161	0.0062585
chr2_mosaic	chrX_mosaic	34	1.63429	1.14104	2.34077	0.00736633
chrX_mosaic	chr2_mosaic	34	1.63478	1.13881	2.34676	0.00770578
chr15_mosaic	chr13_mosaic	6	2.99169	1.33399	6.70932	0.00782942
chrX_mosaic	chr6_mosaic	31	1.67026	1.14295	2.44083	0.00804116
chr6_mosaic	chrX_mosaic	31	1.66267	1.14077	2.42333	0.00816314
chr13_mosaic	chr15_mosaic	6	2.94895	1.31485	6.61391	0.00868521
chr13_mosaic	chrY_mosaic	104	0.74748	0.59893	0.932876	0.0100338
chr15_mosaic	chr12_mosaic	6	2.72976	1.21764	6.11971	0.0147659
chr12_mosaic	chr15_mosaic	6	2.71032	1.20895	6.07621	0.015491
chrY_mosaic	chr9_mosaic	137	1.30199	1.05083	1.61318	0.0158047
chrX_mosaic	chr8_mosaic	26	1.66569	1.10052	2.5211	0.0158225
chr8_mosaic	chrX_mosaic	26	1.65677	1.09797	2.49998	0.0161612
chrY_mosaic	chr13_mosaic	104	0.762607	0.60816	0.956276	0.0189143
chr22_mosaic	chr15_mosaic	5	2.86771	1.185	6.93987	0.0194674
chr15_mosaic	chr22_mosaic	5	2.86198	1.18259	6.92624	0.0197047
chr9_mosaic	chr15_mosaic	5	2.70424	1.11761	6.54332	0.0273389
chr15_mosaic	chr9_mosaic	5	2.6982	1.11503	6.52919	0.0277004
chrX_mosaic	chr17_mosaic	37	1.42016	1.00668	2.00347	0.0457253
chr15_mosaic	chr1_mosaic	6	2.24028	1.00047	5.0165	0.0498619
chr1_mosaic	chr15_mosaic	6	2.22935	0.995608	4.99193	0.0512598
chr17_mosaic	chrX_mosaic	37	1.40229	0.99625	1.97381	0.0525671
chrX_mosaic	chr15_mosaic	32	1.44216	0.994491	2.09134	0.0534992
chrY_mosaic	chr17_mosaic	65	0.761688	0.573255	1.01206	0.0604723
chrX_mosaic	chr9_mosaic	38	1.37886	0.982268	1.93558	0.0633672
chr17_mosaic	chrY_mosaic	65	0.773717	0.586281	1.02108	0.0698885
chr7_mosaic	chrX_mosaic	23	1.48936	0.964217	2.3005	0.0725369
chrX_mosaic	chr20_mosaic	26	1.44854	0.960195	2.18526	0.0773326
chrX_mosaic	chr7_mosaic	23	1.44831	0.935334	2.24261	0.0968476
chr20_mosaic	chrX_mosaic	26	1.40968	0.937324	2.12008	0.0991211
chr16_mosaic	chrY_mosaic	78	1.24789	0.954426	1.6316	0.105449
chr9_mosaic	chrX_mosaic	38	1.3177	0.940847	1.8455	0.108445
chrY_mosaic	chr19_mosaic	72	1.24376	0.932352	1.65917	0.137914
chr19_mosaic	chrY_mosaic	72	1.23585	0.933842	1.63553	0.138548
chr15_mosaic	chrX_mosaic	32	1.30046	0.899757	1.87962	0.162133
chr22_mosaic	chr1_mosaic	5	1.86228	0.771268	4.49662	0.166808
chr1_mosaic	chr22_mosaic	5	1.85996	0.770287	4.49112	0.167673
chrY_mosaic	chr16_mosaic	78	1.21502	0.919506	1.6055	0.170756
chrY_mosaic	chr20_mosaic	77	0.832933	0.638346	1.08684	0.17811
chr3_mosaic	chrY_mosaic	87	1.18111	0.914725	1.52507	0.201788
chrY_mosaic	chr18_mosaic	68	1.21085	0.89792	1.63285	0.209778
chr20_mosaic	chrY_mosaic	77	0.848337	0.653558	1.10116	0.216501
chrX_mosaic	chr10_mosaic	25	1.2843	0.848529	1.94388	0.236704
chr18_mosaic	chrY_mosaic	68	1.18852	0.888792	1.58934	0.244071
chr10_mosaic	chrX_mosaic	25	1.26265	0.836072	1.90688	0.267525
chrY_mosaic	chr3_mosaic	87	1.14739	0.882951	1.49102	0.303647
chrY_mosaic	chr1_mosaic	163	1.09641	0.908004	1.32391	0.338674
chr1_mosaic	chrY_mosaic	163	1.09236	0.909485	1.312	0.344644
chr2_mosaic	chrY_mosaic	52	0.864328	0.632378	1.18135	0.360413
chr22_mosaic	chrY_mosaic	107	1.11134	0.882878	1.39891	0.368619
chrY_mosaic	chr8_mosaic	48	1.1729	0.827296	1.66287	0.370549
chrY_mosaic	chr22_mosaic	107	1.10738	0.873777	1.40344	0.398794
chrY_mosaic	chr2_mosaic	52	0.871698	0.632179	1.20197	0.402195
chr8_mosaic	chrY_mosaic	48	1.14771	0.818791	1.60876	0.423932
chrY_mosaic	chr7_mosaic	51	1.13951	0.814346	1.5945	0.446129
chrY_mosaic	chr21_mosaic	59	0.928998	0.684829	1.26022	0.63594
chr6_mosaic	chrY_mosaic	56	1.07398	0.788166	1.46343	0.651213
chrY_mosaic	chr6_mosaic	56	1.06651	0.774383	1.46885	0.693349
chr5_mosaic	chrY_mosaic	50	1.06308	0.766283	1.47483	0.714199
chr10_mosaic	chrY_mosaic	36	1.0703	0.733009	1.5628	0.724997
chr7_mosaic	chrY_mosaic	51	1.05673	0.763533	1.46251	0.739297
chrY_mosaic	chr11_mosaic	147	0.967827	0.795633	1.17729	0.743547
chrX_mosaic	chr16_mosaic	26	1.06828	0.713245	1.60004	0.748621
chrY_mosaic	chr5_mosaic	50	1.05351	0.749898	1.48005	0.763752
chrY_mosaic	chr12_mosaic	138	1.02839	0.837489	1.2628	0.789332
chr21_mosaic	chrY_mosaic	59	0.960124	0.711033	1.29648	0.790579
chr16_mosaic	chrX_mosaic	26	1.05428	0.705284	1.57596	0.796646
chrY_mosaic	chr4_mosaic	66	0.966924	0.718946	1.30043	0.823949
chr12_mosaic	chrY_mosaic	138	1.01187	0.828116	1.2364	0.908127
chr11_mosaic	chrY_mosaic	147	0.989069	0.817151	1.19716	0.91017
chr4_mosaic	chrY_mosaic	66	1.01208	0.75791	1.35149	0.935133
chrY_mosaic	chr10_mosaic	36	0.996129	0.671335	1.47806	0.98463

## Sheet: Suppl. Data 4.
Supplementary Data 4. Summary of all pairwise refined mCA-mCA enrichment analyses in UK Biobank participants with no prior cancer at baseline (N=453,807).
Associations are the result of multivariable logistic regression models adjusted for age, age2, sex, smoking status, and genetic similarity.
Analyses are constructed such that mCAs defined by chromosomal region and event type are tested as both an exposure and a predictor variable; therefore each pair is presented twice in the table below.
All bolded P-values are statistically significant after adjusting for multiple hypotheses (P≤4.9×10-4). P-values are the result of two-sided tests.
mCA 1	mCA 2	Nparticipants	Odds ratio	95% CI LL	95% CI UL	P-value
chr17_q.arm_Gain	chr17_p.arm_Loss	58	15795.4	9193.01	27139.6	1.77749e-268
chr17_p.arm_Loss	chr17_q.arm_Gain	58	16484.4	9500.93	28600.9	2.07432e-261
chr18_whole_chr_Gain	chr12_whole_chr_Gain	52	393.848	275.193	563.664	3.82143e-234
chr12_whole_chr_Gain	chr18_whole_chr_Gain	52	391.241	273.42	559.831	7.33495e-234
chr3_whole_chr_Gain	chr18_whole_chr_Gain	32	1014.62	641.59	1604.53	1.36391e-192
chr18_whole_chr_Gain	chr3_whole_chr_Gain	32	1018.16	643.677	1610.5	1.36696e-192
chr3_whole_chr_Gain	chr12_whole_chr_Gain	35	325.858	214.045	496.079	2.166e-160
chr12_whole_chr_Gain	chr3_whole_chr_Gain	35	325.359	213.478	495.876	1.81913e-159
chr22_q.arm_Loss	chr13_q.arm_Loss	27	341.436	215.68	540.515	9.82361e-137
chr13_q.arm_Loss	chr22_q.arm_Loss	27	339.436	214.48	537.191	1.2358e-136
chr18_whole_chr_Gain	chr19_whole_chr_Gain	23	2429	1309.12	4506.87	6.89623e-135
chr21_q.arm_Loss	chr17_p.arm_Loss	20	3808.13	1974.4	7344.96	1.22383e-133
chr17_p.arm_Loss	chr21_q.arm_Loss	20	3764.75	1953.65	7254.82	1.24784e-133
chr19_whole_chr_Gain	chr18_whole_chr_Gain	23	2313.72	1247.34	4291.79	2.35966e-133
chr17_q.arm_Gain	chr21_q.arm_Loss	16	3012.29	1527.81	5939.17	2.45225e-118
chr21_q.arm_Loss	chr17_q.arm_Gain	16	3076.45	1555.05	6086.31	8.69083e-118
chr12_whole_chr_Gain	chr19_whole_chr_Gain	39	3574.37	1717.57	7438.49	3.97807e-106
chr19_whole_chr_Gain	chr12_whole_chr_Gain	39	3520.4	1693.12	7319.75	5.46209e-106
chr18_whole_chr_Gain	chr8_whole_chr_Gain	10	293.459	147.476	583.948	6.47732e-59
chr8_whole_chr_Gain	chr18_whole_chr_Gain	10	281.488	141.173	561.266	9.4617e-58
chr13_q.arm_Loss	chr13_q.arm_CN.LOH	17	55.8586	33.7568	92.4314	3.05078e-55
chr13_q.arm_CN.LOH	chr13_q.arm_Loss	17	55.5457	33.5737	91.8969	3.93721e-55
chr18_whole_chr_Gain	chr4_whole_chr_Gain	8	1467.52	580.33	3711	1.53177e-53
chr4_whole_chr_Gain	chr18_whole_chr_Gain	8	1545.85	602.493	3966.29	1.12253e-52
chr14_q.arm_Loss	chr13_q.arm_Loss	12	113.187	61.0717	209.775	5.2134e-51
chr13_q.arm_Loss	chr14_q.arm_Loss	12	112.609	60.7598	208.703	6.65634e-51
chr22_q.arm_Loss	chr13_q.arm_CN.LOH	11	131.426	69.4025	248.879	1.07267e-50
chr13_q.arm_CN.LOH	chr22_q.arm_Loss	11	130.463	68.9171	246.972	1.33754e-50
chr1_p.arm_Loss	chr6_q.arm_Loss	6	758.053	310.934	1848.12	3.58371e-48
chr6_q.arm_Loss	chr1_p.arm_Loss	6	752.515	307.527	1841.4	1.09091e-47
chr8_p.arm_Loss	chr8_q.arm_Gain	5	2356.45	817.837	6789.69	6.75928e-47
chr8_q.arm_Gain	chr8_p.arm_Loss	5	2276.2	793.656	6528.11	6.87377e-47
chr18_whole_chr_Gain	chr19_whole_chr_CN.LOH	7	1913.9	676.719	5412.91	4.69699e-46
chr19_whole_chr_CN.LOH	chr18_whole_chr_Gain	7	1841.66	652.701	5196.43	8.3906e-46
chr6_q.arm_Loss	chr6_p.arm_Gain	5	3530.92	1133.54	10998.7	4.23806e-45
chr3_whole_chr_CN.LOH	chr12_whole_chr_CN.LOH	5	26094.5	6332.72	107524	5.29974e-45
chr12_whole_chr_CN.LOH	chr3_whole_chr_CN.LOH	5	23310.5	5702.78	95283	1.5623e-44
chr6_p.arm_Gain	chr6_q.arm_Loss	5	3386.39	1081.45	10604	2.90294e-44
chr1_q.arm_Loss	chr13_q.arm_Loss	8	307.705	135.319	699.701	1.55772e-42
chr13_q.arm_Loss	chr1_q.arm_Loss	8	302.261	132.373	690.181	7.13197e-42
chr17_p.arm_Loss	chr17_q.arm_CN.LOH	8	143.052	68.4702	298.872	8.46132e-40
chr17_q.arm_CN.LOH	chr17_p.arm_Loss	8	141.884	67.9541	296.245	9.7271e-40
chr2_p.arm_Loss	chr2_q.arm_Loss	5	391.581	150.894	1016.18	1.29991e-34
chr3_whole_chr_Gain	chr8_whole_chr_Gain	6	209.78	88.9471	494.764	2.67644e-34
chr2_q.arm_Loss	chr2_p.arm_Loss	5	378.622	145.821	983.088	3.32128e-34
chr11_q.arm_Loss	chr13_q.arm_Loss	9	70.348	35.1933	140.619	2.27277e-33
chr8_whole_chr_Gain	chr3_whole_chr_Gain	6	197.696	83.5147	467.985	2.62707e-33
chr13_q.arm_Loss	chr11_q.arm_Loss	9	70.0966	35.045	140.206	2.94015e-33
chr18_q.arm_Gain	chr12_whole_chr_Gain	7	175.289	74.6497	411.606	1.85294e-32
chr12_whole_chr_Gain	chr18_q.arm_Gain	7	175.377	74.4152	413.317	3.33571e-32
chr22_q.arm_Gain	chr18_whole_chr_Gain	7	96.6436	44.2946	210.86	1.59285e-30
chr18_whole_chr_Gain	chr22_q.arm_Gain	7	96.8742	44.3528	211.59	1.78281e-30
chr9_p.arm_CN.LOH	chr20_q.arm_Loss	10	43.498	22.7619	83.1247	3.40475e-30
chr20_q.arm_Loss	chr9_p.arm_CN.LOH	10	43.0314	22.5079	82.2688	5.4082e-30
chr13_q.arm_Loss	chr12_whole_chr_Gain	13	24.531	13.9495	43.139	1.11298e-28
chr12_whole_chr_Gain	chr13_q.arm_Loss	13	24.5018	13.9306	43.0949	1.21013e-28
chr13_q.arm_Loss	chr13_q.arm_Gain	5	281.635	101.732	779.681	1.84289e-27
chr18_whole_chr_Gain	chr3_both_Gain	5	3292.45	757.955	14301.9	3.14503e-27
chr1_p.arm_Loss	chr13_q.arm_Loss	6	112.454	47.4638	266.431	7.28927e-27
chr13_q.arm_Gain	chr13_q.arm_Loss	5	275.003	98.3164	769.22	9.86767e-27
chr13_q.arm_Loss	chr1_p.arm_Loss	6	110.786	46.7189	262.708	1.18233e-26
chr9_whole_chr_Gain	chr18_whole_chr_Gain	5	163.432	63.7429	419.027	2.70167e-26
chr3_both_Gain	chr18_whole_chr_Gain	5	3158.17	709.235	14063.1	3.92582e-26
chr18_whole_chr_Gain	chr9_whole_chr_Gain	5	161.125	62.5156	415.278	6.90174e-26
chr13_q.arm_Loss	chr17_p.arm_Loss	7	64.6997	29.6047	141.398	1.41318e-25
chr17_p.arm_Loss	chr13_q.arm_Loss	7	63.8922	29.2459	139.583	1.87114e-25
chr12_whole_chr_Gain	chr8_whole_chr_Gain	7	57.7196	26.3941	126.223	3.02151e-24
chr8_whole_chr_Gain	chr12_whole_chr_Gain	7	56.6815	25.9047	124.023	5.18406e-24
chr2_q.arm_Loss	chr13_q.arm_Loss	5	121.975	47.3914	313.938	2.29223e-23
chr7_whole_chr_Gain	chr12_whole_chr_Gain	5	1366.72	329.124	5675.42	2.79581e-23
chr13_q.arm_Loss	chr2_q.arm_Loss	5	118.684	46.0494	305.888	4.67411e-23
chr12_whole_chr_Gain	chr7_whole_chr_Gain	5	1387.93	327.738	5877.68	8.74034e-23
chr12_whole_chr_Gain	chr13_q.arm_CN.LOH	10	23.5593	12.4255	44.6693	3.6827e-22
chr13_q.arm_CN.LOH	chr12_whole_chr_Gain	10	23.475	12.3841	44.4984	3.95259e-22
chr13_q.arm_Loss	chr6_q.arm_Loss	5	83.9541	33.2023	212.283	7.93157e-21
chr12_whole_chr_Gain	chr19_whole_chr_CN.LOH	16	17154.7	2191.97	134255	1.57027e-20
chr6_q.arm_Loss	chr13_q.arm_Loss	5	81.5176	32.2035	206.348	1.58116e-20
chr19_whole_chr_CN.LOH	chr12_whole_chr_Gain	16	18539.7	2306.41	149028	2.42087e-20
chr13_q.arm_Loss	chr7_q.arm_Loss	5	57.2214	22.8991	142.988	4.67754e-18
chr7_q.arm_Loss	chr13_q.arm_Loss	5	56.43	22.5785	141.034	6.15925e-18
chr16_p.arm_Loss	chr13_q.arm_Loss	5	54.1139	21.7722	134.498	8.55456e-18
chr13_q.arm_Loss	chr16_p.arm_Loss	5	53.8158	21.6463	133.794	9.70411e-18
chr9_whole_chr_Gain	chr12_whole_chr_Gain	5	56.867	22.4806	143.851	1.41739e-17
chr12_whole_chr_Gain	chr9_whole_chr_Gain	5	55.9732	22.0996	141.768	2.08819e-17
chr14_q.arm_Loss	chr20_q.arm_Loss	5	49.7719	19.9984	123.872	4.48626e-17
chr20_q.arm_Loss	chr14_q.arm_Loss	5	48.8417	19.6029	121.692	6.90022e-17
chr13_q.arm_Loss	chr4_q.arm_Loss	5	43.1387	17.3839	107.05	4.73912e-16
chr4_q.arm_Loss	chr13_q.arm_Loss	5	42.2878	17.0317	104.996	7.01879e-16
chr14_q.arm_CN.LOH	chr9_p.arm_CN.LOH	7	21.7039	10.1686	46.3249	1.78193e-15
chr9_p.arm_CN.LOH	chr14_q.arm_CN.LOH	7	21.4686	10.0556	45.835	2.28759e-15
chr22_q.arm_Gain	chr12_whole_chr_Gain	6	25.3803	11.1407	57.8203	1.37816e-14
chr12_whole_chr_Gain	chr22_q.arm_Gain	6	25.3445	11.1215	57.757	1.44792e-14
chr14_q.arm_Loss	chr12_whole_chr_Gain	5	33.1402	13.3737	82.1221	3.9945e-14
chr12_whole_chr_Gain	chr14_q.arm_Loss	5	32.939	13.2845	81.6727	4.5918e-14
chr22_q.arm_Loss	chr12_whole_chr_Gain	5	32.3774	13.0653	80.2351	5.8884e-14
chr12_whole_chr_Gain	chr22_q.arm_Loss	5	32.3518	13.0558	80.1661	5.94018e-14
chr18_whole_chr_Gain	chr1_q.arm_CN.LOH	5	30.5488	12.4346	75.0509	8.91102e-14
chr1_q.arm_CN.LOH	chr18_whole_chr_Gain	5	30.1609	12.2763	74.1006	1.10281e-13
chr14_q.arm_CN.LOH	chr13_q.arm_Loss	5	10.1487	4.17283	24.6825	3.21233e-07
chr13_q.arm_Loss	chr14_q.arm_CN.LOH	5	10.0879	4.14702	24.5392	3.46568e-07
chr1_p.arm_CN.LOH	chr14_q.arm_CN.LOH	5	8.3506	3.44086	20.266	2.70859e-06
chr14_q.arm_CN.LOH	chr1_p.arm_CN.LOH	5	8.33443	3.43403	20.2278	2.76941e-06

## Sheet: Suppl. Data 5.
Supplementary Data 5. Summary of CHIP-mCA enrichment analyses in UK Biobank participants with no prior cancer at baseline.
Associations are the result of multivariable logistic regression models adjusted for age, age2, sex, smoking status, and genetic similarity.
Analyses are constructed such that CHIP mutations are considered the predictor and mCAs the outcome.
All bolded P-values are statistically significant after adjusting for multiple hypotheses (P≤4.8×10-5). P-values are the result of two-sided tests.
CHIP gene	mCA chromosome	Nparticipants	Odds ratio	95% CI LL	95% CI UL	p-value
JAK2_chip	chr9_mosaic	98	481.407	360.548	642.778	< 2.20E-308
TET2_chip	chr4_mosaic	95	26.1937	20.7668	33.0387	2.66e-167
MYD88_chip	chr13_mosaic	22	105.566	64.9451	171.593	7.72e-79
MYD88_chip	chr18_mosaic	17	165.585	96.4565	284.255	1.14e-76
MYD88_chip	chr3_mosaic	18	133.564	78.9326	226.008	2.54e-74
TP53_chip	chr17_mosaic	12	26.6799	14.8366	47.9771	5.42e-28
NFE2_chip	chr9_mosaic	8	67.4732	31.5999	144.071	1.4e-27
JAK2_chip	chr14_mosaic	13	22.364	12.6631	39.4964	9.27e-27
JAK2_chip	chr20_mosaic	10	31.1597	16.3594	59.3497	1.3e-25
NFE2_chip	chr20_mosaic	6	64.565	27.4239	152.008	1.43e-21
ATM_chip	chr11_mosaic	9	27.3969	13.8142	54.3347	2.65e-21
MYD88_chip	chr12_mosaic	8	29.2818	14.0949	60.8322	1.4e-19
MYD88_chip	chr4_mosaic	6	42.2494	18.2635	97.7368	2.16e-18
YLPM1_chip	chr14_mosaic	11	14.6089	7.9472	26.8548	5.97e-18
KMT2D_chip	chr12_mosaic	7	28.9689	13.3089	63.0555	2.2e-17
JAK2_chip	chr8_mosaic	6	29.4014	12.9477	66.7641	6.46e-16
DNMT3A_chip	chrY_mosaic	869	0.728996	0.674887	0.787442	9.5e-16
SRSF2_chip	chr4_mosaic	8	17.963	8.78168	36.7436	2.56e-15
MYD88_chip	chr22_mosaic	6	27.4769	11.933	63.2683	6.89e-15
TP53_chip	chr13_mosaic	8	12.4931	6.14569	25.3964	3.03e-12
TET2_chip	chr14_mosaic	32	3.2819	2.30046	4.68205	5.54e-11
ASXL1_chip	chr4_mosaic	12	6.24243	3.49082	11.163	6.59e-10
TET2_chip	chrY_mosaic	340	0.692145	0.612051	0.782719	4.51e-09
DNMT3A_chip	chr2_mosaic	35	2.62189	1.85668	3.70247	4.39e-08
JAK2_chip	chr1_mosaic	6	8.84276	3.91313	19.9826	1.61e-07
TET2_chip	chr22_mosaic	22	3.09117	2.01651	4.73856	2.24e-07
DNMT3A_chip	chr4_mosaic	32	2.42465	1.69038	3.47789	1.49e-06
ASXL1_chip	chr14_mosaic	15	3.5314	2.10816	5.91547	1.64e-06
TET2_chip	chr11_mosaic	24	2.57967	1.71612	3.87775	5.19e-06
SRSF2_chip	chr14_mosaic	6	6.02041	2.66656	13.5926	1.56e-05
ASXL1_chip	chr1_mosaic	14	3.00623	1.76546	5.11902	5.06e-05
TET2_chip	chr9_mosaic	19	2.57613	1.62937	4.07299	5.15e-05
SRSF2_chip	chrY_mosaic	44	0.548144	0.390825	0.768789	0.00049496
JAK2_chip	chrY_mosaic	16	0.399373	0.234319	0.68069	0.00074109
TET2_chip	chr19_mosaic	11	2.75189	1.5085	5.02016	0.00096558
ASXL1_chip	chr9_mosaic	9	2.82064	1.45392	5.47212	0.00216283
IDH2_chip	chrX_mosaic	6	4.5134	1.70692	11.9343	0.0023833
TET2_chip	chr3_mosaic	12	2.37491	1.33642	4.22039	0.00319268
TET2_chip	chrX_mosaic	167	1.2635	1.07442	1.48585	0.00468451
ASXL1_chip	chr11_mosaic	10	2.40325	1.28255	4.50321	0.00620562
TET2_chip	chr1_mosaic	20	1.81215	1.16216	2.82568	0.00871434
DNMT3A_chip	chr12_mosaic	38	1.46709	1.05872	2.03297	0.0212866
TET2_chip	chr12_mosaic	16	1.79166	1.09029	2.94422	0.0213863
MYD88_chip	chrX_mosaic	5	3.13715	1.15933	8.48918	0.0243805
ASXL1_chip	chr17_mosaic	6	2.5314	1.1275	5.68334	0.0243969
GNB1_chip	chrY_mosaic	7	0.412681	0.184706	0.922038	0.030936
DNMT3A_chip	chr16_mosaic	24	1.53876	1.02107	2.31894	0.0394337
DNMT3A_chip	chr22_mosaic	31	1.45689	1.01538	2.09036	0.0410638
DNMT3A_chip	chr9_mosaic	31	1.44988	1.01087	2.07955	0.0435144
TET2_chip	chr18_mosaic	8	2.0537	1.01719	4.14643	0.0446921
TET2_chip	chr8_mosaic	7	2.06385	0.974639	4.37033	0.0583724
YLPM1_chip	chrY_mosaic	25	0.659252	0.422696	1.02819	0.0661513
SRSF2_chip	chrX_mosaic	10	1.86305	0.946319	3.66786	0.0718051
TP53_chip	chrX_mosaic	16	1.60604	0.947623	2.72194	0.0783853
DNMT3A_chip	chr1_mosaic	44	1.29968	0.960728	1.7582	0.0891056
DNMT3A_chip	chr8_mosaic	16	1.5458	0.935426	2.55447	0.0892208
PPM1D_chip	chrY_mosaic	62	0.782151	0.583654	1.04816	0.0999483
SF3B1_chip	chrY_mosaic	39	0.731242	0.502223	1.0647	0.102478
DNMT3A_chip	chr7_mosaic	16	1.50773	0.912778	2.49047	0.108806
TET2_chip	chr21_mosaic	7	1.80279	0.851882	3.81513	0.12335
NFE2_chip	chrY_mosaic	8	0.558723	0.255291	1.22281	0.145215
SRCAP_chip	chrY_mosaic	14	0.650909	0.362343	1.16929	0.1508
PPM1D_chip	chrX_mosaic	19	1.34816	0.834818	2.17718	0.221825
ZNF318_chip	chrY_mosaic	26	0.765053	0.488854	1.1973	0.241205
DNMT3A_chip	chr13_mosaic	18	0.759735	0.47573	1.21329	0.249932
TET2_chip	chr2_mosaic	7	1.54122	0.729424	3.2565	0.257057
ASXL1_chip	chrY_mosaic	247	0.9215	0.790582	1.0741	0.295704
TET2_chip	chr15_mosaic	5	0.636167	0.263563	1.53553	0.314393
DNMT3A_chip	chr14_mosaic	34	1.17598	0.834372	1.65745	0.35454
GNB1_chip	chrX_mosaic	7	0.700666	0.325204	1.50961	0.363701
IDH2_chip	chrY_mosaic	8	0.700747	0.311749	1.57513	0.38949
TET2_chip	chr10_mosaic	5	1.47031	0.607326	3.55957	0.39282
CHEK2_chip	chrY_mosaic	16	1.30243	0.708433	2.39447	0.395049
DNMT3A_chip	chr18_mosaic	14	1.24844	0.73137	2.13107	0.416028
ASXL1_chip	chr13_mosaic	5	1.42735	0.590273	3.45148	0.429633
ZBTB33_chip	chrX_mosaic	11	1.28689	0.688073	2.40685	0.429753
ASXL1_chip	chr15_mosaic	5	1.39597	0.576896	3.37797	0.45936
TET2_chip	chr7_mosaic	5	1.39186	0.574817	3.37023	0.463676
CBL_chip	chrY_mosaic	7	0.732651	0.316698	1.69492	0.467243
DNMT3A_chip	chr17_mosaic	15	0.832022	0.49807	1.38989	0.482401
DNMT3A_chip	chr6_mosaic	15	1.19707	0.714718	2.00495	0.494233
DNMT3A_chip	chr20_mosaic	18	1.17592	0.734218	1.88335	0.500085
DNMT3A_chip	chrX_mosaic	444	0.966653	0.875621	1.06715	0.501515
DNMT3A_chip	chr3_mosaic	17	1.1597	0.714405	1.88256	0.548894
DNMT3A_chip	chr10_mosaic	13	1.17457	0.675251	2.0431	0.56889
ASXL1_chip	chr12_mosaic	5	1.25945	0.520973	3.0447	0.608524
DNMT3A_chip	chr15_mosaic	19	0.893575	0.565899	1.41099	0.629239
ZNF318_chip	chrX_mosaic	11	0.862696	0.465779	1.59785	0.638594
CBL_chip	chrX_mosaic	7	1.18646	0.543414	2.59043	0.667815
TET2_chip	chr17_mosaic	7	1.1764	0.557505	2.48233	0.669813
SRCAP_chip	chrX_mosaic	12	0.886825	0.492144	1.59802	0.68933
DNMT3A_chip	chr5_mosaic	12	1.11473	0.626764	1.98261	0.71159
YLPM1_chip	chrX_mosaic	12	1.11525	0.615424	2.02101	0.719144
DNMT3A_chip	chr19_mosaic	11	0.897085	0.492589	1.63374	0.722527
DNMT3A_chip	chr21_mosaic	10	0.895775	0.477712	1.6797	0.731489
SF3B1_chip	chrX_mosaic	6	0.868573	0.375521	2.009	0.741894
KMT2D_chip	chrY_mosaic	18	1.09425	0.623128	1.92157	0.75388
MYD88_chip	chrY_mosaic	23	1.08129	0.652381	1.7922	0.761756
TET2_chip	chr20_mosaic	6	1.12512	0.502266	2.52035	0.774502
TET2_chip	chr13_mosaic	9	1.09575	0.567017	2.11751	0.785597
ZBTB33_chip	chrY_mosaic	36	1.04871	0.707536	1.55439	0.812754
KMT2C_chip	chrY_mosaic	12	0.943492	0.487665	1.82539	0.862847
NF1_chip	chrY_mosaic	21	0.958115	0.582067	1.57711	0.866371
DNMT3A_chip	chr11_mosaic	29	1.03025	0.711377	1.49204	0.874698
TP53_chip	chrY_mosaic	39	1.01224	0.691407	1.48194	0.950133
ASXL1_chip	chrX_mosaic	37	1.01009	0.719704	1.41763	0.953722
ATM_chip	chrY_mosaic	18	1.00617	0.578483	1.75005	0.982625

## Sheet: Suppl. Data 6.
Supplementary Data 6. Summary of refined CHIP-mCA enrichment analyses in UK Biobank participants with no prior cancer at baseline.
Associations are the result of multivariable logistic regression models adjusted for age, age2, sex, smoking status, and genetic similarity.
Analyses are constructed such that mCAs are defined by chromosomal region and event type.
All bolded P-values are statistically significant after adjusting for multiple hypotheses (P≤7.6×10-4). P-values are the result of two-sided tests.
CHIP gene	mCA chromosome	Nparticipants	Odds ratio	95% CI LL	95% CI UL	P-value
JAK2	chr9_p.arm_CN.LOH	89	1741.43	1261.34	2404.26	< 2.20E-308
TET2	chr4_q.arm_CN.LOH	68	66.5267	48.5159	91.2238	1.05005e-149
MYD88	chr18_whole_chr_Gain	12	267.752	141.087	508.134	1.45072e-65
MYD88	chr13_q.arm_Loss	14	138.253	76.9686	248.334	3.97634e-61
MYD88	chr3_whole_chr_Gain	9	284.316	136.932	590.333	6.7499e-52
NFE2	chr9_p.arm_CN.LOH	8	210.127	97.3614	453.498	2.84084e-42
TP53	chr17_p.arm_Loss	9	128.658	63.621	260.181	1.21448e-41
MYD88	chr18_q.arm_Gain	5	600.226	217.616	1655.53	4.37634e-35
JAK2	chr20_q.arm_Loss	9	47.9108	24.1721	94.9626	1.47861e-28
JAK2	chr9_both_Gain	5	3962.76	888.982	17664.5	1.70503e-27
MYD88	chr22_q.arm_Loss	5	167.693	65.8425	427.097	6.69211e-27
TP53	chr17_q.arm_Gain	6	101.034	43.2523	236.006	1.52081e-26
NFE2	chr20_q.arm_Loss	6	110.139	46.3211	261.881	1.95063e-26
MYD88	chr12_whole_chr_Gain	8	54.323	25.9769	113.6	2.57547e-26
JAK2	chr8_whole_chr_Gain	5	100.866	40.3074	252.407	6.27879e-23
MYD88	chr13_q.arm_CN.LOH	6	64.1363	27.6722	148.65	2.9477e-22
ATM	chr11_q.arm_CN.LOH	6	55.4492	24.1022	127.566	3.51066e-21
JAK2	chr14_q.arm_CN.LOH	7	26.5993	12.4183	56.9744	3.1151e-17
TP53	chr13_q.arm_Loss	7	25.1355	11.7345	53.8405	1.07508e-16
SRSF2	chr4_q.arm_CN.LOH	6	34.5429	14.9581	79.7705	1.08368e-16
DNMT3A	chr2_p.arm_CN.LOH	18	8.60977	5.12631	14.4603	4.01657e-16
TET2	chr4_q.arm_Loss	12	12.0353	6.55075	22.1116	1.08739e-15
ASXL1	chr4_q.arm_CN.LOH	10	14.0721	7.32474	27.0348	2.06414e-15
YLPM1	chr14_q.arm_CN.LOH	7	20.1289	9.43885	42.9262	7.86311e-15
TET2	chr14_q.arm_CN.LOH	20	4.67169	2.97386	7.33882	2.23892e-11
TET2	chr9_p.arm_CN.LOH	14	6.31158	3.66339	10.8741	3.17866e-11
ASXL1	chr14_q.arm_CN.LOH	10	5.57335	2.95719	10.504	1.07721e-07
TET2	chr11_q.arm_CN.LOH	13	4.36347	2.49533	7.63017	2.37754e-07
TET2	chr22_q.arm_CN.LOH	11	4.94266	2.68676	9.09269	2.77836e-07
ASXL1	chr11_q.arm_Loss	5	9.36335	3.75832	23.3275	1.56472e-06
DNMT3A	chr4_q.arm_Loss	12	4.09205	2.23486	7.49258	4.97509e-06
DNMT3A	chr4_q.arm_CN.LOH	14	2.85602	1.65009	4.94325	0.000177291
ASXL1	chr9_p.arm_CN.LOH	5	5.21192	2.1351	12.7226	0.000287978
DNMT3A	chr1_p.arm_CN.LOH	25	2.08173	1.38772	3.1228	0.000394622
DNMT3A	chr8_whole_chr_Gain	9	3.35843	1.68282	6.7025	0.000589758
TET2	chr19_q.arm_CN.LOH	5	4.60904	1.87522	11.3284	0.000867544
DNMT3A	chr16_q.arm_Loss	5	4.92918	1.92044	12.6517	0.000910309
TET2	chr3_whole_chr_Gain	5	4.37218	1.77504	10.7693	0.00133815
ASXL1	chr1_p.arm_CN.LOH	6	3.60125	1.59857	8.11289	0.00198757
TET2	chr1_p.arm_CN.LOH	9	2.26368	1.16671	4.39206	0.015694
DNMT3A	chr16_q.arm_CN.LOH	8	2.38539	1.16287	4.89312	0.0177091
DNMT3A	chr22_q.arm_CN.LOH	13	1.90558	1.0872	3.33999	0.0243224
DNMT3A	chr22_q.arm_Loss	7	2.33294	1.08047	5.03726	0.0309995
DNMT3A	chr9_p.arm_CN.LOH	12	1.8573	1.03781	3.32389	0.037071
DNMT3A	chr14_q.arm_Loss	6	2.2018	0.963417	5.03202	0.0612586
TET2	chr12_whole_chr_Gain	9	1.87142	0.965129	3.62874	0.0636044
DNMT3A	chr7_q.arm_Loss	5	2.1526	0.86883	5.33323	0.0976719
DNMT3A	chr21_q.arm_CN.LOH	5	2.14621	0.868563	5.30327	0.0979883
DNMT3A	chr20_q.arm_Loss	12	1.42278	0.797159	2.53939	0.232869
TET2	chr13_q.arm_CN.LOH	5	1.69997	0.700696	4.12434	0.240625
DNMT3A	chr12_whole_chr_Gain	18	1.32681	0.826949	2.12883	0.241081
DNMT3A	chr17_p.arm_Loss	5	1.69386	0.687525	4.17316	0.251966
DNMT3A	chr1_q.arm_CN.LOH	7	0.659125	0.311792	1.39338	0.275087
DNMT3A	chr10_q.arm_Loss	5	1.61009	0.655749	3.95334	0.298685
DNMT3A	chr2_q.arm_CN.LOH	5	1.50822	0.61543	3.69614	0.368897
TET2	chr1_q.arm_CN.LOH	5	1.4647	0.604886	3.54669	0.397641
DNMT3A	chr9_q.arm_CN.LOH	9	1.30625	0.670003	2.5467	0.432854
DNMT3A	chr2_p.arm_Loss	5	1.40589	0.573122	3.44871	0.456805
DNMT3A	chr6_p.arm_CN.LOH	6	1.30475	0.576916	2.95081	0.522893
DNMT3A	chr11_p.arm_CN.LOH	10	1.17598	0.625647	2.21041	0.614635
DNMT3A	chr11_q.arm_CN.LOH	8	0.882738	0.437012	1.78308	0.728057
DNMT3A	chr18_whole_chr_Gain	5	1.15664	0.47335	2.82628	0.749547
DNMT3A	chr15_q.arm_CN.LOH	7	0.927051	0.437035	1.96649	0.843494
DNMT3A	chr14_q.arm_CN.LOH	14	1.04578	0.613759	1.78189	0.869239
DNMT3A	chr13_q.arm_CN.LOH	9	1.04608	0.5383	2.03285	0.894274
DNMT3A	chr17_q.arm_CN.LOH	6	1.00166	0.444524	2.25707	0.996808

## Sheet: Suppl. Data 7.
Supplementary Data 7. Summary of all pairwise CHIP-CHIP enrichment analyses in TOPMed participants.
Associations are the result of multivariable logistic regression models adjusted for age, age2, sex, smoking status, genetic similarity, and TOPMed study.
Analyses are constructed such that all CHIP mutations are tested as both an exposure and an outcome variable; therefore, each pair is presented twice in the table below.
All bolded P-values are statistically significant after adjusting for multiple hypotheses (P≤8.7×10-5). P-values are the result of two-sided tests.
CHIP Gene 1	CHIP Gene 2	Nparticipants	Odds ratio	95% CI LL	95% CI UL	P-value
SRSF2_chip	TET2_chip	18	12.3295	7.04387	21.5813	1.43587e-18
JAK2_chip	U2AF1_chip	5	232.494	68.8731	784.825	1.65822e-18
TET2_chip	SRSF2_chip	18	11.9789	6.85338	20.9377	2.88557e-18
U2AF1_chip	JAK2_chip	5	237.033	68.79	816.754	4.58437e-18
JAK2_chip	TET2_chip	15	9.94498	5.5355	17.867	1.53578e-14
TET2_chip	JAK2_chip	15	9.92161	5.5211	17.8295	1.67575e-14
ASXL1_chip	TET2_chip	25	4.50034	2.91647	6.94439	1.07259e-11
TET2_chip	ASXL1_chip	25	4.34524	2.81094	6.71701	3.82355e-11
DNMT3A_chip	TET2_chip	66	2.10831	1.61917	2.74523	3.05702e-08
TET2_chip	DNMT3A_chip	66	2.1014	1.61348	2.73686	3.61106e-08
JAK2_chip	ASXL1_chip	5	6.74287	2.65164	17.1465	6.1254e-05
ASXL1_chip	JAK2_chip	5	6.58669	2.5907	16.7462	7.51041e-05
ASXL1_chip	SRSF2_chip	5	5.01178	1.96899	12.7568	0.000721263
SRSF2_chip	ASXL1_chip	5	4.95379	1.93191	12.7025	0.000866409
DNMT3A_chip	PPM1D_chip	11	1.82552	0.972919	3.4253	0.0608622
PPM1D_chip	DNMT3A_chip	11	1.80925	0.963085	3.39885	0.0653179
SRSF2_chip	DNMT3A_chip	7	1.75766	0.79937	3.86474	0.160631
DNMT3A_chip	SRSF2_chip	7	1.69367	0.771892	3.71623	0.188774
DNMT3A_chip	ASXL1_chip	13	0.95295	0.542113	1.67514	0.867015
ASXL1_chip	DNMT3A_chip	13	0.957943	0.544817	1.68433	0.881373
DNMT3A_chip	SF3B1_chip	5	1.0454	0.419509	2.6051	0.924068
SF3B1_chip	DNMT3A_chip	5	1.02818	0.4121	2.5653	0.952488

## Sheet: Suppl. Data 8.
Supplementary Data 8. Summary of all pairwise mCA-mCA enrichment analyses in TOPMed participants (N=67,390).
Associations are the result of multivariable logistic regression models adjusted for age, age2, sex, smoking status, genetic similarity, and TOPMed study.
Analyses are constructed such that mCAs on each chromosome are tested as both an exposure and an outcome variable; therefore each pair is presented twice in the table below.
All bolded P-values are statistically significant after adjusting for multiple hypotheses (P≤8.7×10-5). P-values are the result of two-sided tests.
mCA chromosome 1	mCA chromosome 2	Nparticipants	OR	95% CI LL	95% CI UL	P-value
chr18_mosaic	chr3_mosaic	12	70.4549	36.2926	136.774	3.01091e-36
chr3_mosaic	chr18_mosaic	12	70.2265	36.0638	136.751	7.06258e-36
chr18_mosaic	chr12_mosaic	15	41.3196	22.59	75.5782	1.35901e-33
chr12_mosaic	chr18_mosaic	15	41.0829	22.4647	75.1313	1.63053e-33
chr19_mosaic	chr12_mosaic	13	50.2868	26.4583	95.5755	5.93261e-33
chr12_mosaic	chr19_mosaic	13	49.5572	25.9696	94.5691	2.46502e-32
chr12_mosaic	chr3_mosaic	15	29.3283	16.3241	52.692	1.28288e-29
chr3_mosaic	chr12_mosaic	15	28.6785	15.958	51.5386	3.18667e-29
chr19_mosaic	chr18_mosaic	7	67.6318	29.5945	154.558	1.62622e-23
chr18_mosaic	chr19_mosaic	7	66.5796	28.8722	153.533	6.93656e-23
chr6_mosaic	chr18_mosaic	9	37.2776	18.006	77.1756	1.91922e-22
chr18_mosaic	chr6_mosaic	9	36.7516	17.6591	76.4863	5.5104e-22
chr7_mosaic	chr8_mosaic	8	37.0356	17.2258	79.6267	2.28163e-20
chr8_mosaic	chr7_mosaic	8	33.5579	15.5098	72.608	4.5796e-19
chr8_mosaic	chr12_mosaic	11	20.1529	10.4117	39.0078	4.94852e-19
chr12_mosaic	chr8_mosaic	11	19.4552	9.99948	37.8526	2.32157e-18
chr3_mosaic	chr6_mosaic	8	26.9785	12.5998	57.7664	2.20389e-17
chr6_mosaic	chr3_mosaic	8	26.1804	12.2344	56.0236	4.03498e-17
chr1_mosaic	chr6_mosaic	10	15.0892	7.76376	29.3265	1.19506e-15
chr6_mosaic	chr12_mosaic	10	15.884	8.06375	31.2884	1.2968e-15
chr12_mosaic	chr6_mosaic	10	15.9255	8.0545	31.4883	1.7439e-15
chr8_mosaic	chr11_mosaic	10	15.051	7.69484	29.4396	2.34842e-15
chr6_mosaic	chr1_mosaic	10	14.6832	7.53943	28.596	2.78491e-15
chr11_mosaic	chr8_mosaic	10	14.4632	7.37137	28.378	7.91039e-15
chr12_mosaic	chr9_mosaic	13	10.136	5.64976	18.1845	8.04732e-15
chr9_mosaic	chr12_mosaic	13	9.91744	5.52277	17.8091	1.57348e-14
chr3_mosaic	chr2_mosaic	6	27.936	11.7832	66.2317	4.01221e-14
chr2_mosaic	chr3_mosaic	6	27.9852	11.794	66.4041	4.11748e-14
chr8_mosaic	chr3_mosaic	6	22.6043	9.44708	54.0861	2.46695e-12
chr3_mosaic	chr8_mosaic	6	22.4601	9.35077	53.9479	3.39998e-12
chr8_mosaic	chr18_mosaic	5	27.9935	10.8699	72.0918	5.0675e-12
chr18_mosaic	chr8_mosaic	5	28.2209	10.9114	72.9898	5.61011e-12
chr5_mosaic	chr6_mosaic	6	18.7642	8.06963	43.6321	9.7555e-12
chr6_mosaic	chr5_mosaic	6	18.6439	8.00715	43.4106	1.16618e-11
chr8_mosaic	chr13_mosaic	6	16.3652	6.99336	38.2962	1.165e-10
chr13_mosaic	chr8_mosaic	6	16.1573	6.90311	37.8173	1.42849e-10
chr6_mosaic	chr2_mosaic	5	19.4837	7.70274	49.2833	3.56602e-10
chr2_mosaic	chr6_mosaic	5	19.2897	7.63711	48.7214	3.83498e-10
chr8_mosaic	chr5_mosaic	5	18.9389	7.49818	47.8359	4.91731e-10
chr5_mosaic	chr8_mosaic	5	18.6915	7.41118	47.1411	5.51105e-10
chr13_mosaic	chr17_mosaic	6	13.3353	5.73715	30.9961	1.74871e-09
chr11_mosaic	chr9_mosaic	11	6.72117	3.61216	12.5061	1.81207e-09
chr9_mosaic	chr11_mosaic	11	6.74521	3.62063	12.5663	1.81905e-09
chr13_mosaic	chr6_mosaic	6	13.2225	5.68923	30.7306	1.96592e-09
chr22_mosaic	chr17_mosaic	6	13.124	5.61219	30.6901	2.8528e-09
chr17_mosaic	chr13_mosaic	6	12.9968	5.57312	30.3091	2.90945e-09
chr18_mosaic	chr9_mosaic	6	13.0991	5.5978	30.6527	3.01486e-09
chr6_mosaic	chr13_mosaic	6	12.6715	5.4417	29.5066	3.90251e-09
chr9_mosaic	chr18_mosaic	6	12.461	5.31644	29.207	6.45473e-09
chr17_mosaic	chr22_mosaic	6	12.2755	5.2164	28.8874	9.29788e-09
chr1_mosaic	chr16_mosaic	6	11.1536	4.80067	25.9135	2.05404e-08
chr16_mosaic	chr1_mosaic	6	10.9051	4.68243	25.3971	3.03864e-08
chr1_mosaic	chr12_mosaic	9	6.26608	3.15667	12.4383	1.55359e-07
chr12_mosaic	chr1_mosaic	9	6.14278	3.08949	12.2136	2.25584e-07
chr13_mosaic	chr11_mosaic	8	6.75734	3.27327	13.9498	2.386e-07
chr11_mosaic	chr13_mosaic	8	6.71536	3.25053	13.8734	2.68467e-07
chr1_mosaic	chr18_mosaic	5	10.3995	4.14333	26.1023	6.11499e-07
chr18_mosaic	chr1_mosaic	5	10.2387	4.06212	25.8071	8.14761e-07
chr1_mosaic	chr9_mosaic	8	5.9659	2.9024	12.2629	1.18258e-06
chr9_mosaic	chr1_mosaic	8	5.80783	2.82192	11.9532	1.77858e-06
chr12_mosaic	chr16_mosaic	5	9.40926	3.73133	23.7272	2.03077e-06
chr16_mosaic	chr12_mosaic	5	9.18287	3.62863	23.2388	2.85852e-06
chr11_mosaic	chr12_mosaic	9	5.11414	2.57595	10.1533	3.09642e-06
chr12_mosaic	chr11_mosaic	9	5.02957	2.53068	9.99596	4.03521e-06
chr7_mosaic	chr1_mosaic	5	8.52785	3.42468	21.2353	4.13187e-06
chr8_mosaic	chr9_mosaic	5	8.38559	3.35483	20.9603	5.37433e-06
chr1_mosaic	chr7_mosaic	5	8.21805	3.29399	20.5029	6.31068e-06
chr6_mosaic	chr11_mosaic	6	6.8453	2.96603	15.7982	6.54493e-06
chr14_mosaic	chr13_mosaic	6	6.69268	2.90204	15.4346	8.23187e-06
chr9_mosaic	chr8_mosaic	5	8.06977	3.21867	20.2324	8.48009e-06
chr1_mosaic	chr13_mosaic	6	6.57101	2.86887	15.0506	8.48624e-06
chr13_mosaic	chr14_mosaic	6	6.60824	2.86944	15.2186	9.1342e-06
chr11_mosaic	chr6_mosaic	6	6.6644	2.88182	15.4119	9.22914e-06
chr13_mosaic	chr1_mosaic	6	6.41146	2.79476	14.7085	1.15468e-05
chr20_mosaic	chr9_mosaic	6	6.44685	2.8012	14.8372	1.17562e-05
chr13_mosaic	chr9_mosaic	6	6.35106	2.76876	14.5683	1.27562e-05
chr9_mosaic	chr20_mosaic	6	6.39699	2.7775	14.7332	1.3008e-05
chr9_mosaic	chr13_mosaic	6	6.2721	2.7321	14.3989	1.48806e-05
chr6_mosaic	chr9_mosaic	5	7.31849	2.94298	18.1993	1.84884e-05
chr9_mosaic	chr6_mosaic	5	7.17276	2.87915	17.8693	2.32956e-05
chr12_mosaic	chr21_mosaic	5	7.10216	2.82589	17.8495	3.05447e-05
chr21_mosaic	chr12_mosaic	5	7.03624	2.80113	17.6745	3.29739e-05
chr15_mosaic	ChrY_mosaic	33	2.56337	1.57965	4.1597	0.000138383
chr21_mosaic	chr11_mosaic	5	5.56393	2.23935	13.8242	0.000218868
chr11_mosaic	chr21_mosaic	5	5.53528	2.23093	13.7339	0.000223627
chr12_mosaic	chr15_mosaic	5	4.96519	1.9855	12.4166	0.000611056
chr15_mosaic	chr12_mosaic	5	4.75817	1.89156	11.969	0.000918644
ChrY_mosaic	chr15_mosaic	33	2.23133	1.34876	3.69141	0.00177883
chr1_mosaic	chr11_mosaic	6	3.37895	1.48574	7.68461	0.00367939
chr11_mosaic	chr1_mosaic	6	3.35164	1.47262	7.6282	0.00394623
chrX_mosaic	chr8_mosaic	16	2.13454	1.1822	3.85408	0.0118968
chr7_mosaic	chrX_mosaic	16	1.99704	1.13241	3.52183	0.0168658
chrX_mosaic	chr7_mosaic	16	2.03434	1.13484	3.6468	0.0170896
chr8_mosaic	chrX_mosaic	16	1.97425	1.11406	3.49859	0.0198057
chrX_mosaic	chr22_mosaic	20	1.80073	1.07748	3.00944	0.0247806
ChrY_mosaic	chr20_mosaic	13	0.531835	0.285008	0.992423	0.0472675
chrX_mosaic	chr12_mosaic	29	1.5225	1.00248	2.31226	0.0486539
chr22_mosaic	chrX_mosaic	20	1.62749	0.984023	2.69173	0.0577935
chr12_mosaic	chrX_mosaic	29	1.46248	0.968841	2.20763	0.0703992
chrX_mosaic	chr19_mosaic	8	2.03694	0.914712	4.536	0.0815515
chr20_mosaic	ChrY_mosaic	13	0.613588	0.333414	1.1292	0.116522
chr5_mosaic	chrX_mosaic	6	0.51782	0.22484	1.19258	0.122049
chrX_mosaic	chr21_mosaic	13	1.63678	0.872637	3.07008	0.124671
chrX_mosaic	chr5_mosaic	6	0.530972	0.229138	1.2304	0.139828
chr19_mosaic	chrX_mosaic	8	1.76114	0.808365	3.83691	0.154293
chrX_mosaic	chr4_mosaic	13	1.58375	0.837663	2.99436	0.157098
chr4_mosaic	chrX_mosaic	13	1.56163	0.840615	2.90108	0.158374
ChrY_mosaic	chr4_mosaic	8	0.593571	0.266017	1.32445	0.20274
chrX_mosaic	chr9_mosaic	14	0.701871	0.399501	1.23309	0.218228
chr1_mosaic	ChrY_mosaic	22	1.36434	0.83077	2.2406	0.219647
chr21_mosaic	chrX_mosaic	13	1.46154	0.793618	2.6916	0.2232
chr9_mosaic	chrX_mosaic	14	0.721023	0.412663	1.2598	0.250632
ChrY_mosaic	chr5_mosaic	5	0.572733	0.216611	1.51434	0.261234
ChrY_mosaic	chr6_mosaic	8	0.646563	0.294046	1.42169	0.278024
chr22_mosaic	ChrY_mosaic	18	1.35721	0.768286	2.39756	0.292775
chr1_mosaic	chrX_mosaic	18	0.769724	0.469472	1.262	0.299491
chr15_mosaic	chrX_mosaic	8	0.680972	0.325266	1.42567	0.308084
chr18_mosaic	ChrY_mosaic	11	1.45167	0.704512	2.99121	0.312279
chr6_mosaic	ChrY_mosaic	8	0.683943	0.318586	1.46829	0.329765
ChrY_mosaic	chr1_mosaic	22	1.29829	0.764561	2.2046	0.333899
chr5_mosaic	ChrY_mosaic	5	0.631984	0.245033	1.63	0.342472
chr4_mosaic	ChrY_mosaic	8	0.693193	0.316344	1.51897	0.359899
ChrY_mosaic	chr22_mosaic	18	1.31428	0.72543	2.38111	0.367411
chrX_mosaic	chr6_mosaic	11	1.32613	0.683228	2.574	0.404162
chr11_mosaic	chrX_mosaic	20	0.819756	0.512037	1.3124	0.407811
chr2_mosaic	chrX_mosaic	10	1.32722	0.668105	2.6366	0.418886
chrX_mosaic	chr1_mosaic	18	0.814423	0.493103	1.34512	0.422637
chr19_mosaic	ChrY_mosaic	6	1.44954	0.570881	3.68056	0.434873
chrX_mosaic	chr11_mosaic	20	0.832133	0.516548	1.34053	0.450033
ChrY_mosaic	chr17_mosaic	13	1.28382	0.65726	2.50769	0.464529
ChrY_mosaic	chr12_mosaic	18	0.815416	0.468271	1.41991	0.470856
chrX_mosaic	chr15_mosaic	8	0.763175	0.360808	1.61425	0.479497
ChrY_mosaic	chr16_mosaic	8	0.742631	0.323442	1.7051	0.482888
chr14_mosaic	ChrY_mosaic	23	1.18411	0.724775	1.93456	0.499834
chr21_mosaic	ChrY_mosaic	10	0.79222	0.396444	1.5831	0.509628
chrX_mosaic	chr2_mosaic	10	1.25664	0.623717	2.53181	0.52271
chr9_mosaic	ChrY_mosaic	24	1.14945	0.716282	1.84456	0.56381
chr3_mosaic	chrX_mosaic	7	0.793907	0.358457	1.75834	0.569441
ChrY_mosaic	chr9_mosaic	24	1.15443	0.700608	1.90222	0.573027
ChrY_mosaic	chr13_mosaic	16	0.845773	0.47192	1.51579	0.573634
chr16_mosaic	ChrY_mosaic	8	1.2543	0.55516	2.83389	0.58586
chr17_mosaic	ChrY_mosaic	13	1.19623	0.625815	2.28657	0.587782
ChrY_mosaic	chr11_mosaic	30	1.12221	0.722395	1.74331	0.607917
ChrY_mosaic	chr19_mosaic	6	1.29186	0.483325	3.45296	0.609684
chr11_mosaic	ChrY_mosaic	30	1.11591	0.732311	1.70044	0.609841
chrX_mosaic	chr17_mosaic	11	1.18618	0.60736	2.3166	0.617123
chrX_mosaic	chr3_mosaic	7	0.815204	0.365177	1.81982	0.618012
chr6_mosaic	chrX_mosaic	11	1.17442	0.613381	2.2486	0.627585
chrX_mosaic	chr13_mosaic	12	1.16084	0.623153	2.16247	0.638435
ChrY_mosaic	chr21_mosaic	10	0.842424	0.409874	1.73146	0.640856
chr8_mosaic	ChrY_mosaic	9	1.18831	0.55316	2.55275	0.658308
chr12_mosaic	ChrY_mosaic	18	0.887223	0.517976	1.51969	0.662983
chr17_mosaic	chrX_mosaic	11	1.15306	0.600605	2.21367	0.668671
ChrY_mosaic	chr18_mosaic	11	1.1721	0.55208	2.48842	0.679309
chrX_mosaic	chr14_mosaic	19	1.11054	0.672564	1.83373	0.681976
chr13_mosaic	ChrY_mosaic	16	0.912572	0.518665	1.60564	0.750964
chr14_mosaic	chrX_mosaic	19	1.05395	0.643701	1.72565	0.834554
chr13_mosaic	chrX_mosaic	12	1.06604	0.577906	1.9665	0.837788
chrX_mosaic	chr10_mosaic	7	1.08536	0.480076	2.45378	0.843975
ChrY_mosaic	chr3_mosaic	10	1.07841	0.49857	2.33262	0.847913
chr10_mosaic	chrX_mosaic	7	1.06414	0.475084	2.38357	0.879901
chr20_mosaic	chrX_mosaic	10	0.954577	0.48969	1.86081	0.891425
ChrY_mosaic	chr7_mosaic	7	0.94167	0.379632	2.3358	0.89683
chr3_mosaic	ChrY_mosaic	10	1.04896	0.507099	2.16983	0.897439
ChrY_mosaic	chr2_mosaic	6	0.95189	0.364986	2.48255	0.919699
ChrY_mosaic	chr14_mosaic	23	1.02041	0.612071	1.70116	0.938252
ChrY_mosaic	chr8_mosaic	9	0.972939	0.436578	2.16825	0.946503
chr2_mosaic	ChrY_mosaic	6	0.974974	0.393628	2.41491	0.956323
chrX_mosaic	chr20_mosaic	10	1.0183	0.517576	2.00346	0.958107
chr7_mosaic	ChrY_mosaic	7	0.98941	0.424748	2.30474	0.980313
Note: Analyses are constructed such that CHIP mutations on each gene are tested as both an exposure and a predictor variable; therefore, each pair is presented twice in the table above.
Analyses are adjusted for age, age2, sex, smoking status, genetic similarity, and TOPMed study.
All bolded p-values are statistically significant after adjusting for multiple hypotheses (p≲ 8.7E-05).

## Sheet: Suppl. Data 9.
Supplementary Data 9. Summary of CHIP-mCA enrichment analyses in TOPMed participants.
Associations are the result of multivariable logistic regression models adjusted for age, age2, sex, smoking status, genetic similarity, and TOPMed study.
Analyses are constructed such that mCAs are defined by chromosomal region and event type.
All bolded P-values are statistically significant after adjusting for multiple hypotheses (P≤7.6×10-4). P-values are the result of two-sided tests.
CHIP Gene	mCA chromosome	Nparticipants	Odds ratio	95% CI LL	95% CI UL	P-value
JAK2_chip	chr9_mosaic	38	193.59	119.688	313.124	3.41419e-102
TET2_chip	chr4_mosaic	19	13.7415	7.93013	23.8116	9.413e-21
TP53_chip	chr17_mosaic	5	37.4926	14.2276	98.8009	2.28687e-13
TET2_chip	chr9_mosaic	18	5.04573	3.03939	8.37648	3.88696e-10
DNMT3A_chip	chr2_mosaic	16	5.40718	3.08345	9.4821	3.87589e-09
JAK2_chip	chr11_mosaic	5	8.28562	3.28173	20.9193	7.64351e-06
TET2_chip	chr14_mosaic	13	3.3122	1.8456	5.94425	5.97458e-05
DNMT3A_chip	ChrY_mosaic	80	0.61818	0.47739	0.800492	0.000264687
TET2_chip	chr22_mosaic	9	3.61924	1.79071	7.31494	0.000339881
ASXL1_chip	chr9_mosaic	6	3.71046	1.60938	8.55451	0.00209404
ASXL1_chip	chr14_mosaic	6	3.63521	1.5735	8.39829	0.00251906
DNMT3A_chip	chr5_mosaic	10	2.25943	1.16754	4.37244	0.0155267
TET2_chip	chr8_mosaic	5	3.13075	1.24071	7.89997	0.0156606
DNMT3A_chip	chr8_mosaic	9	2.28595	1.13646	4.59812	0.0204087
DNMT3A_chip	chr1_mosaic	15	1.63123	0.957218	2.77984	0.0719822
DNMT3A_chip	chr19_mosaic	5	2.34881	0.926202	5.95646	0.0720931
ASXL1_chip	chr11_mosaic	5	2.23704	0.905329	5.52765	0.0810703
DNMT3A_chip	chrX_mosaic	130	0.843076	0.695945	1.02131	0.0810743
PPM1D_chip	chrX_mosaic	5	0.491987	0.194919	1.2418	0.133214
TET2_chip	chr11_mosaic	9	1.66002	0.840165	3.2799	0.144635
SF3B1_chip	ChrY_mosaic	9	0.58457	0.272067	1.25602	0.16887
TET2_chip	chr13_mosaic	5	1.81634	0.73368	4.49664	0.196904
TET2_chip	chr12_mosaic	7	1.65656	0.767788	3.57415	0.19827
TET2_chip	ChrY_mosaic	49	0.804428	0.57293	1.12947	0.2088
TET2_chip	chr20_mosaic	5	1.72559	0.695179	4.28332	0.239529
SRSF2_chip	ChrY_mosaic	10	0.65774	0.319162	1.35549	0.256143
JAK2_chip	ChrY_mosaic	5	0.588176	0.214727	1.61112	0.301921
TET2_chip	chr1_mosaic	6	1.5202	0.665644	3.47183	0.320198
DNMT3A_chip	chr15_mosaic	8	1.33844	0.648353	2.76302	0.430547
ASXL1_chip	ChrY_mosaic	29	0.836164	0.534112	1.30903	0.433956
TP53_chip	ChrY_mosaic	6	1.44216	0.510357	4.07526	0.489662
PPM1D_chip	ChrY_mosaic	14	1.23331	0.636334	2.39036	0.534516
ASXL1_chip	chrX_mosaic	20	1.13706	0.69564	1.85859	0.608398
DNMT3A_chip	chr22_mosaic	7	1.22194	0.565455	2.6406	0.610166
DNMT3A_chip	chr12_mosaic	8	0.846193	0.414406	1.72788	0.646582
DNMT3A_chip	chr9_mosaic	8	0.849669	0.41618	1.73468	0.65461
SF3B1_chip	chrX_mosaic	6	0.829454	0.337895	2.03612	0.683194
DNMT3A_chip	chr13_mosaic	7	1.0939	0.508347	2.35392	0.818453
DNMT3A_chip	chr6_mosaic	5	1.10947	0.448011	2.74752	0.822346
SRSF2_chip	chrX_mosaic	5	1.11417	0.411198	3.01894	0.831652
TET2_chip	chrX_mosaic	61	0.988565	0.744829	1.31206	0.936534
DNMT3A_chip	chr14_mosaic	9	0.988165	0.502727	1.94235	0.972456
DNMT3A_chip	chr11_mosaic	12	0.992923	0.552726	1.7837	0.981041
Note: Analyses are adjusted for age, age2, sex, smoking status, genetic similarity, and TOPMed study.
All bolded p-values are statistically significant after adjusting for multiple hypotheses (p≲ 8.7E-05).

## Sheet: Suppl. Data 10.
Supplementary Data 10. PLCO CHIP-autosomal mCA co-occurrences.
Shaded co-occurrences were enriched in UKBB participants without prior cancer.
Values within the table below represent the number of participants with a given co-occurrence.
	Chr1	Chr2	Chr3	Chr4	Chr5	Chr6	Chr7	Chr8	Chr9	Chr10	Chr11	Chr12	Chr13	Chr14	Chr15	Chr16	Chr17	Chr18	Chr19	Chr20	Chr21	Chr22
ALDH2	0	0	0	0	0	0	0	0	0	0	0	0	0	0	0	0	0	0	0	0	0	0
ARID1A	0	0	0	0	0	0	0	0	0	0	0	1	0	0	0	0	1	1	1	1	0	0
ARID4B	0	0	0	0	0	0	0	0	0	0	0	0	0	0	0	0	0	0	0	0	0	0
ASXL1	0	0	0	0	0	0	0	0	1	0	0	0	0	1	1	1	0	0	0	0	0	0
ATM	0	0	0	0	0	0	0	0	0	0	0	0	0	0	0	0	0	0	0	0	0	0
BCL11A	0	0	0	0	0	0	0	0	0	0	0	0	0	0	0	0	0	0	0	0	0	0
BMPR1A	0	0	0	0	0	0	0	0	0	0	0	0	1	0	0	0	0	0	0	0	0	0
CARD11	0	0	0	0	0	0	0	0	0	0	0	0	0	0	0	0	0	0	0	0	0	0
CCND3	0	0	0	0	0	0	1	0	0	0	0	0	0	0	0	0	0	0	0	1	0	0
CDKN2A	0	0	0	0	0	0	0	0	0	0	0	0	0	0	0	0	0	0	0	0	0	0
CHEK2	0	0	0	0	0	0	0	0	0	0	0	0	0	0	0	0	0	0	0	0	0	0
CREB3L1	0	0	0	0	0	0	0	0	0	0	0	0	1	0	0	0	0	0	0	1	0	0
CSMD3	0	0	0	0	0	0	0	0	0	0	0	0	0	0	0	0	0	0	0	0	0	0
CUX1	1	0	0	0	0	0	0	0	0	0	0	0	0	0	0	0	0	0	0	0	0	0
CYLD	0	0	0	0	0	0	0	0	0	0	0	0	0	0	0	0	0	0	0	0	0	0
DNMT3A	0	2	0	2	0	0	1	0	1	0	2	0	2	0	0	0	0	0	0	2	0	0
DNMT3B	0	0	0	0	0	0	0	0	0	0	0	0	0	0	0	0	0	0	0	0	0	0
ESCO2	0	0	0	0	0	0	0	0	0	0	0	0	1	0	0	0	0	0	0	0	0	0
EZH2	0	0	0	0	0	0	1	0	0	0	0	0	0	1	0	0	0	0	0	0	0	0
FAT4	0	0	0	0	0	0	0	0	0	0	0	0	0	0	0	0	0	0	0	0	0	0
FBLN2	0	0	0	0	0	0	0	0	0	0	0	0	1	0	0	0	0	0	0	0	0	0
FBXO11	0	0	0	0	0	0	0	0	0	0	0	0	0	0	0	0	0	0	0	0	0	0
FBXW7	0	0	0	0	0	0	0	0	0	0	0	0	0	0	0	0	0	0	0	0	0	0
MDM4	0	0	0	0	0	0	0	0	0	0	0	0	0	0	0	0	0	0	0	0	0	0
MGA	0	0	0	0	0	0	0	0	0	0	0	0	0	0	0	0	0	0	0	0	0	0
MST1	0	0	0	0	0	0	0	0	0	0	0	0	0	0	0	0	0	0	0	0	0	0
MYD88	0	0	1	0	1	0	0	0	1	0	0	1	1	0	0	0	0	1	0	0	0	0
NFKBIE	0	1	0	0	0	0	0	0	0	0	2	0	2	0	0	0	0	0	0	0	0	0
NOTCH1	0	1	1	0	0	0	0	0	0	0	1	0	1	0	0	0	0	0	1	0	0	0
NOTCH3	0	0	0	0	0	0	0	0	0	0	0	0	0	0	0	0	0	0	0	0	0	0
PIGA	0	0	0	0	0	0	0	0	0	0	0	0	0	0	0	0	0	0	0	0	0	0
PIK3CA	0	0	0	0	0	0	0	0	0	0	0	0	1	0	0	0	0	0	0	0	0	0
PMS2	0	0	0	0	0	0	0	0	0	0	0	0	1	0	0	0	0	0	0	0	0	0
PPM1D	0	0	0	0	0	0	0	0	0	0	0	0	0	0	0	0	0	0	0	0	0	0
PTCH1	0	1	0	0	0	0	0	0	0	0	0	0	0	0	0	0	0	0	0	0	0	0
PTEN	0	0	0	0	0	0	0	0	0	0	0	0	1	0	0	0	0	0	0	0	0	0
PTPRD	0	0	0	0	0	0	0	0	0	0	0	0	0	0	0	0	0	0	0	0	0	0
SETD1B	0	0	0	0	0	0	0	0	0	0	0	0	0	0	0	0	0	0	0	0	0	0
SF3B1	0	0	0	0	0	0	0	0	1	0	1	0	1	1	1	1	1	0	0	0	0	0
SMAD3	0	0	0	0	0	0	0	0	0	0	0	0	0	0	0	0	0	0	0	0	0	0
SMARCA2	0	0	0	0	0	0	0	0	0	0	0	0	0	0	0	0	0	0	0	0	0	0
SMARCB1	0	0	0	0	0	0	0	0	0	0	0	0	0	0	0	0	0	0	0	0	0	0
SPEN	1	0	0	0	0	0	0	0	0	0	0	1	0	0	0	0	0	0	0	0	0	0
SRCAP	0	0	0	0	0	0	0	0	0	0	1	0	0	0	0	0	0	0	0	0	0	1
STAG2	0	0	0	0	0	0	0	0	0	0	0	0	0	0	0	0	0	0	0	0	0	0
TET2	0	0	0	1	0	0	0	0	1	0	1	1	0	2	1	1	1	0	0	0	0	0
TGFBR1	0	0	0	0	0	0	0	0	0	0	0	0	0	0	0	0	0	0	0	0	0	0
TNFAIP3	0	0	0	0	0	0	0	0	0	0	0	0	0	0	0	0	0	0	0	0	0	0
TRIM33	0	1	0	0	0	0	0	0	0	0	0	0	0	0	0	0	0	0	0	0	0	0
U2AF1	0	0	0	0	0	0	1	0	0	0	0	0	0	1	0	0	0	0	0	0	0	1
XPO1	0	0	0	0	0	0	0	0	0	0	1	0	1	0	0	0	0	0	0	0	0	0
YLPM1	0	0	0	0	0	0	0	0	0	0	0	0	0	0	0	0	0	0	0	0	0	0
ZBTB33	0	0	0	0	0	0	0	0	0	0	0	0	0	0	0	0	0	0	0	0	0	0
ZFP36L2	0	0	0	0	0	0	0	0	1	0	0	0	0	0	0	0	0	0	0	0	0	0
ZMYM3	0	1	0	0	0	0	0	0	0	0	1	0	1	0	0	0	0	0	0	0	0	0
CHIP	2	4	2	2	1	0	2	0	5	0	5	4	9	3	2	1	2	2	2	5	0	2

[truncated: 12 more sheets: Suppl. Data 11., Suppl. Data 12., Suppl. Data 13., Suppl. Data 14., Suppl. Data 15., Suppl. Data 16., Suppl. Data 17., Suppl. Data 18., Suppl. Data 19., Suppl. Data 20., Suppl. Data 21., Suppl. Data 22.]
